# Supplementary material for: The pro-invasive factor COL6A2 serves as a novel prognostic marker of glioma
Source: Front Oncol. 2022 Nov 25;12:897042. doi: 10.3389/fonc.2022.897042 (PMC9732579; doi:10.3389/fonc.2022.897042)
Supplement: Supplementary file 5 [file Table_2.xls]

gene	KM	HR	HR.95L	HR.95H	coxPvalue
AACS	0.0337018732879937	1.92608271190013	1.24069866661503	2.99008511325471	0.00348813424521118
AAMP	0.0326338473464866	0.267382435251376	0.0931413594445864	0.767579162546907	0.0142231369309244
AASDHPPT	0.025292988459513	0.258130826915556	0.134754055985279	0.494467667907437	4.43565606761416e-05
ABCA3	0.0132799986522687	0.432110744608156	0.26826164269537	0.69603575721725	0.000561141745435627
ABCA5	0.0135469061457127	1.60294824398353	1.19041070965237	2.15845090442796	0.0018830497117222
ABCB6	0.0218662664875217	0.341409964783446	0.153991069508524	0.756931972908868	0.00815708982065523
ABCC3	0.0296298728215955	1.1486665410111	1.02728140035003	1.28439473545304	0.0150029263382371
ABCG2	0.00422138869835198	0.538344061446926	0.375564029336808	0.771677545921909	0.00074948770784223
ABHD4	0.026352027277991	0.391515984656191	0.187740505109721	0.81647147029738	0.0123954601667878
ABHD5	0.00920449219510999	0.390931827107328	0.190551798924613	0.802027030487055	0.0104169394498177
ABI1	3.20062546796951e-05	0.385092339894829	0.246138528434678	0.602490439789197	2.93179186648012e-05
ABLIM1	0.000825066648995065	0.490396735302847	0.341506089972395	0.704201081787826	0.000113623405479543
AC004692.5	0.000306822893846093	0.492080935321251	0.359220765320074	0.674080315738098	1.00408035380105e-05
ACAA2	0.00384038660324904	1.44403536499982	1.0301557048206	2.02419704673024	0.0329755907746648
ACAT1	0.0040239028065211	0.316569368936361	0.161367136946698	0.621044453319323	0.000821447772817327
ACO1	0.0111784156275042	0.230975768033402	0.0997394317614296	0.534891812359921	0.000625489013354813
ACOT11	0.00934151674552841	1.7865234955114	1.12537260744053	2.83609728805569	0.0138598779344917
ACOX3	0.0210878550227626	0.525415020237139	0.290300814385233	0.950947878239352	0.0334928638483646
ACSM1	0.0306661119376909	1.47797611081937	1.02680905865619	2.12738032036017	0.0355242404542589
ACTN1	0.0235822878026226	1.37174518270539	1.07684382208471	1.74740738413913	0.010483859131365
ACTR3	0.0432296706777672	2.51934387525081	1.12729008768699	5.63039951392367	0.0243233609534788
ACTR6	0.00750714100677263	0.347508947712694	0.197366396262554	0.61186945208107	0.000250400393752642
ACVR2B	0.0189702092033086	0.436253759061642	0.270938479968981	0.702437477013978	0.000641880752886573
ADAM22	0.000291311504215686	0.481605392688939	0.330510857010375	0.701773479894448	0.000142595701186865
ADAMTS20	0.00801025322083038	0.533443170222336	0.393665051494717	0.722852116987261	5.04696627685912e-05
ADAMTS5	0.000674516090345079	0.510614855664731	0.35450845353248	0.735462097525486	0.000305742882553535
ADAMTS6	0.00651770146864483	0.608033343095869	0.413526063459173	0.894029612604669	0.0114236394931064
ADCK3	0.0319989413191449	0.471079134774196	0.277863835213565	0.798648557661496	0.00519435723227609
ADCY2	0.00526437214755526	0.640089516716674	0.484658056804501	0.845368365713261	0.00166894004191236
ADCYAP1R1	0.0115779041190102	0.567550774193809	0.398775979185834	0.807756480080972	0.00165754835914615
ADD1	0.0133713805004069	0.498095660364708	0.275250429934198	0.901358399089391	0.0212704548234874
ADIPOR2	0.000424926946373749	0.469532473113835	0.27261520401735	0.808688363890239	0.00642119420577478
ADK	2.37475565267875e-05	0.314322653201065	0.165765132253793	0.596016357433312	0.000392441010054185
ADM	0.00503095505691864	1.24740060525546	1.06302056384284	1.46376121301613	0.00675172143193731
ADPRM	0.000264488862013468	0.526602907154372	0.386858749827326	0.716826547020618	4.58453485503623e-05
ADRB2	0.0456689963442621	0.630088244525024	0.443701040657627	0.894771838488818	0.00984180108612387
ADRBK2	0.00145884837265653	0.453627088920269	0.281632895832726	0.730658736415855	0.00115293455991978
ADRM1	0.0219613969524965	2.84252455771504	1.28827745583962	6.27189882473497	0.00967294229550819
AEN	0.02766501236517	1.69368543289795	1.22895676041952	2.33415075126932	0.00128285804759424
AFAP1	0.00811147661192768	0.645166011621059	0.472277445568994	0.881344613121521	0.00589502968459575
AGO3	0.0297091224454794	0.58119457645093	0.397014511545111	0.85081810833908	0.00525764512546953
AGPAT1	0.0145836289315044	0.382378364942071	0.149411056970811	0.978597012430856	0.0449535201574744
AGPAT5	0.00120464346729388	0.417684930494589	0.252429187262763	0.691127294169302	0.000679386504520916
AGPS	0.000785760892473397	0.497267112815888	0.337941079850425	0.731709153553318	0.000392578752012309
AGRP	0.0107392956624078	0.619111672988033	0.473087290878934	0.810208329456328	0.000476921519858987
AHCYL1	0.000960791556079865	0.573314341971109	0.400018737334217	0.821684846315448	0.00244996437044696
AIM1L	0.032644477499352	1.58704603227333	1.06544561554095	2.36400157062516	0.0231004997493992
AIMP1	0.0237855445394778	0.38056334232324	0.172878470984161	0.837747214536066	0.0164079416018649
AK055981	0.0176263170527805	0.595200489909408	0.401917522977555	0.881433634850955	0.00959945098054568
AKAP1	0.00010403978202711	0.142044144112678	0.0601140924724825	0.335637419560797	8.65361113203076e-06
AKAP6	0.0035091123879073	0.531841543038893	0.35190917565002	0.803773946443771	0.00272950304564336
AKAP7	0.00662650040529178	0.568264696452813	0.366996369055469	0.879912697953148	0.0112949622221527
AKR1C1	0.005600705477942	0.661765126342299	0.48294747329802	0.90679236698811	0.01020688098214
AKR1C3	0.00246839146797206	0.816862237671641	0.705911907972124	0.945250969417377	0.00660906059694753
AKT3	0.010056136697854	0.486077347982179	0.311728936245876	0.757937941426875	0.00145873773451534
ALDH1B1	0.00702522245498238	0.645216095762241	0.477835154169624	0.871228930307812	0.0042415877867099
ALDH2	0.0269813627510229	0.548103759462168	0.35475517383352	0.846831148056894	0.00674893303868271
ALDH5A1	0.0015491379279915	0.575075304670037	0.438561910416594	0.754081916797539	6.29894012039645e-05
ALDOC	0.0132380253380728	0.747046292015938	0.603848789545424	0.924201840058141	0.00723223821396985
ALOX5	0.0409721250840566	1.40398848406643	1.02721846478144	1.91895271646093	0.0333028268548774
ALX1	0.000798644539641513	0.602205352173149	0.388547972962891	0.933350091677411	0.0232996567274601
AMMECR1	0.000652623410793196	2.53952510924753	1.49503620469626	4.31373351377064	0.00056554711133736
ANGEL2	0.00106210480677993	0.348946729499724	0.17768521577793	0.685278285508759	0.00223195661795007
ANGPT2	0.0365014544597211	1.32104224360382	1.10511329527567	1.57916171748752	0.00223135312612523
ANGPTL2	0.0215694911135316	0.671191071880331	0.499597389823339	0.901720994041156	0.00812823856733638
ANGPTL4	0.000284515489272441	1.38793183223583	1.11862047755836	1.72208073209801	0.00289718100683378
ANKFY1	0.0232581632487577	0.614841659049028	0.470184747260622	0.80400367707509	0.000379493358987011
ANKRA2	0.0233161512702749	0.305932806454184	0.155538630770445	0.601746856078906	0.000600090059699188
ANKRD12	0.000263047538006989	0.348905571927252	0.18394260043433	0.661810248601676	0.00126538007090917
ANKRD17	0.00150440018316977	0.285375598806362	0.135733962004095	0.599991565792743	0.000941957304071783
ANKRD2	0.000854841932468098	1.64144878856394	1.26084329089411	2.13694607802319	0.000231371895110388
ANKRD26	0.00795783643733161	0.469232026159666	0.316443706151294	0.695791036743314	0.000166899775526966
ANKRD28	0.00646125662331032	0.611252065435929	0.377368216656931	0.990091563114756	0.0454536821497498
ANKRD46	0.000420280526362671	0.615301910008854	0.44416077414187	0.852386033395232	0.00349562965599409
ANP32A	0.0411075624694089	0.499516951684514	0.281868914863624	0.88522420126005	0.0174276484358868
ANXA1	0.0488582571967983	1.19730915972779	1.03480663614689	1.38533052832546	0.0155329361175113
ANXA11	0.0158988525790288	1.786822508896	1.25449360025627	2.54503863363288	0.00129839939085103
ANXA2	0.000216036032087974	1.50872932080652	1.22102661857541	1.86422157292283	0.00013905639046955
ANXA2P1	0.0172381133109005	1.38142064705461	1.08428813310476	1.75997776406948	0.0089265074897944
ANXA2P2	0.0147722826807285	1.71059872123336	1.24414353338338	2.35193762340887	0.000950884346264317
ANXA5	0.0196758787769753	1.48797605345614	1.05812358771624	2.09245192278303	0.0223263886175938
AP1AR	0.0090913352949723	0.383147355278751	0.21029598245613	0.698072755088063	0.00172279143827694
AP1S1	0.00839733770344908	1.90885600040291	1.2634347458736	2.88398846254203	0.00213663922711816
AP1S2	0.00961755336157877	1.6609667418384	1.10478277080437	2.49715201069315	0.0147299208646872
AP2B1	0.000461745005548853	0.334668726409009	0.198435307791006	0.564431590743875	4.04947958161931e-05
AP2S1	0.00130873722583003	2.87365306371836	1.56771302923943	5.26747037027829	0.000639630005876014
APC	0.0160425948855389	0.437104998824322	0.27312286533131	0.699541504024005	0.000562079731046239
APC2	0.000408187372100577	0.516771545011498	0.391047908219394	0.682915888617266	3.46104667257689e-06
APOB	0.00619536846324609	0.734058602806132	0.566986964049934	0.950360531227724	0.0189574767257651
APOBEC3C	0.0106668293678189	1.9285831439278	1.33601945698607	2.78396614929029	0.0004537085611041
APOM	0.0117888960114265	0.473565730349137	0.227229134998011	0.986953107765316	0.0460411484716473
APOOL	0.00273916432160348	0.331828611712399	0.195419438905686	0.563455857654569	4.43567238234084e-05
APP	0.0458429565258219	0.558353630584293	0.312350775604333	0.99810469874286	0.0492564401652016
APPL1	0.0247068468138547	0.628249767601842	0.427078804556772	0.924180189418183	0.0182573213724903
APPL2	0.00160806395104796	0.487838676674442	0.331055017086428	0.718873184747236	0.000284975404209004
AQR	0.00875411893077627	0.273314632487114	0.111629195069758	0.669187736101519	0.00452275610185359
AR	0.021822303738585	0.469294157875634	0.277670446027345	0.793159696205163	0.00472195222685083
ARAP3	0.00480312542983163	1.44576749078952	1.09881426699944	1.90227202194207	0.00846309425103946
ARC	0.0084055081685257	1.22204147776191	1.02943436247018	1.45068537423508	0.021936292930368
ARF5	0.00214801955178046	2.8303494681803	1.37094010818303	5.8433465212756	0.00490830355276625
ARF6	0.0456091160698067	2.12652278331786	1.03881288040748	4.35314119920822	0.0390044453736278
ARFGEF1	0.00029889638918279	0.302256113839123	0.160475253731711	0.569301223887556	0.000212322943155596
ARG1	0.0106782428837612	1.67893030956821	1.07849594310392	2.61364634926142	0.0217556612357471
ARHGAP12	0.0201247089240167	0.473581821348936	0.305133041838121	0.73502279583068	0.000860362049282035
ARHGAP5	0.0119372900194352	0.444302284391129	0.277549622145042	0.711240456353481	0.000726470209728239
ARHGEF12	0.0391643678114314	0.32995863700406	0.158160066399165	0.688370361825745	0.00312398253299633
ARHGEF26	0.000722709949581013	0.629951452636929	0.485006491657006	0.818213445604805	0.00053254322119029
ARID4A	0.000315974063468838	0.467234348166278	0.312425003458424	0.698753088548553	0.000210881734412726
ARIH1	3.46160761263148e-05	0.237430240119522	0.115675472366779	0.487338566852515	8.88654393512178e-05
ARMC1	0.00637913173571547	0.341832547503107	0.179520981718768	0.650896008999757	0.00108783058375606
ARMC8	0.0269154145356399	0.371126127242192	0.160322739919977	0.859108336038515	0.0206364130725929
ARMC9	0.000969528493799166	2.72644482165845	1.59248929878327	4.66785012070579	0.000256164015738072
ARMCX1	0.027443537575087	0.58373865262582	0.37025104402147	0.920323710281416	0.0204813789861933
ARMCX4	0.0107552891011886	0.661924254997856	0.514331374934196	0.851870487991372	0.00134837496093925
ARPC1A	0.00208178468826303	2.03254453538303	1.22767102572684	3.36510123782512	0.00582691536450333
ARPC2	0.0454377762251799	4.19166424049412	1.89184114192179	9.28727508652706	0.00041449864831553
ARPC5L	0.000228844126450412	2.47022458835195	1.47418372770096	4.13924628405365	0.000595737563888499
ARSD	0.000330067807154721	1.47809168714234	1.1053219888351	1.97657791817007	0.0084061751376366
ARSE	0.00385508737317009	3.20435100285535	1.76289228090343	5.82444285491913	0.0001336860047167
ARSF	0.024722969388484	1.43492609627734	1.08572925388801	1.89643310650827	0.0111466551938497
ASB1	0.00055648077081194	0.204424468779231	0.0947346296169166	0.441120249318085	5.21874382890437e-05
ASB13	0.00221436828978439	0.57344509506583	0.393074323825174	0.836582949135379	0.00390219409192757
ASCL1	0.0103057799806876	0.795830133383792	0.662015453127796	0.956693077494374	0.0150444537308923
ASCL2	0.00805291044587786	1.84142481374039	1.32662741410259	2.55598920134829	0.000262857993268684
ASF1A	0.005473284117821	0.476814231123448	0.295752603565174	0.768722940258899	0.00237088982710764
ASF1B	0.00707184714137687	1.47388391953593	1.03162729177867	2.10573510954831	0.0330870965598065
ASGR2	0.0406368689499399	1.90807839615958	1.29709255062382	2.80686460202083	0.00103483440729208
ASL	0.000300392528873039	2.3695646130801	1.53515739586459	3.65749887971535	9.80517684561613e-05
ASNSD1	0.00331260645338372	0.207977369120796	0.0958048623280478	0.451486333943039	7.16501350364201e-05
ASPH	0.0192446874006176	0.486150431215576	0.279095123240839	0.846816092759684	0.0108596268545397
ASTN1	0.00166693138051854	0.591640821931106	0.451156650546866	0.775869892976237	0.000147797254282411
ASTN2	0.00056949509607418	0.59220772548777	0.442024353062087	0.793417800847132	0.00044711532879396
ATF2	0.000801733250213377	0.256618371580095	0.121457123731463	0.542191240902578	0.000365431274374428
ATF7IP	2.01494039225869e-05	0.341235651191716	0.198175578548424	0.587568713042925	0.000105370028764502
ATG13	0.000721627249611556	0.246474457905447	0.109796921644551	0.553291089493847	0.000687406994441427
ATG14	0.0265043748718253	0.49493868889586	0.262233302638971	0.934146438689395	0.0299946757513958
ATM	0.0336520384752614	0.419344791747587	0.253440983211224	0.693850111129301	0.000718138388818838
ATOH1	0.00872190454635913	0.644595921654358	0.472058846406759	0.88019513960216	0.00572995500452638
ATP10A	0.00196356939199127	0.481217793855931	0.29822301458152	0.776501322168309	0.0027342339295309
ATP12A	0.000693537965894664	0.618990802206762	0.445899552390076	0.859273374828125	0.00415344868535548
ATP1A1	0.039063936722845	1.57561341355121	1.01425977955222	2.44765461375044	0.0430767051734973
ATP1B3	0.0020280690958886	2.64287884194265	1.51320796014004	4.61589468016128	0.000635733121190104
ATP2B4	4.21144498123915e-05	0.320108453076211	0.176934264207853	0.579138372036685	0.000166114688948819
ATP5B	0.0177262039880857	0.363321260861551	0.161267090208445	0.818532401269274	0.0145591044385635
ATP5H	0.00489225626790479	4.77415423269622	1.90723197521015	11.9505906642844	0.000840466168672535
ATP5S	0.0305963422126133	0.451365806201858	0.234920857052469	0.867232878189061	0.0169634853819568
ATP6V0B	0.0019170227434272	3.06459658500247	1.51038906835025	6.21810129959899	0.0019205378938103
ATP6V1C1	0.0031193076528151	0.448790560029048	0.230889553815318	0.872334687485648	0.0181400749085192
ATPIF1	0.00246371575175297	2.76388255759482	1.3746705821693	5.55700172191222	0.00433140918669277
AURKA	0.00126406318247241	1.75930041843473	1.28744228656333	2.40409841637774	0.000391382552014154
AURKAIP1	0.00286514798824444	2.84087362373728	1.40042355032281	5.76294432079913	0.00381417233667305
AURKB	0.000694991970919934	1.72167541876702	1.24683287756053	2.37735650136695	0.000967241713579998
AVEN	0.00632249408902097	2.02224838319877	1.25691085380763	3.25360268070049	0.00370361920129267
AVL9	0.0129763931739023	0.437291292421765	0.206573551864273	0.925692920038179	0.030636820349753
AVPR1B	0.00307089853934994	0.330595262938897	0.193951149285677	0.563509049985866	4.74226562170012e-05
AZGP1	0.0167911480511378	0.812800455344648	0.681061199799739	0.970022342195862	0.0216011754494818
AZIN1	2.70543570416448e-05	0.345837725216801	0.179073773783796	0.667902002933912	0.00156753064470341
B3GNT2	0.00754479990808077	0.686565461556331	0.496899294642421	0.948627092218488	0.0226268937154942
B9D2	0.000274040002685827	1.61632003743646	1.15949779924031	2.25312239930967	0.00460885767580441
BAHCC1	0.0209003093023811	0.577584549706071	0.386907621155428	0.862231431531172	0.00725140162799131
BAZ2B	0.0108060187653863	0.672140187787653	0.487639596578305	0.926447391083994	0.0152412617991027
BBS10	0.00968189277713327	0.354570781480928	0.201633801705907	0.623508747126464	0.000317900670096717
BCAN	0.000500182347556	0.738024701731536	0.621427543976871	0.876498741720074	0.000535304243051487
BCAP31	0.000128867700282753	3.31579950982905	1.74749834293053	6.29158043775018	0.000244450993910276
BCAT1	0.041580488363878	1.21934851573697	1.02682815619683	1.44796458283421	0.0237021729770767
BCCIP	0.00609411083126832	0.781110607133601	0.627292113425089	0.972646981396309	0.0272562293189487
BCL2L1	0.0115880241654331	0.459517719122903	0.248685982830873	0.84908900688431	0.0130581659832583
BCL2L13	0.00288595395650382	0.493772998077012	0.251483080326131	0.969495734320491	0.0403686530555434
BCL6	0.0113004067980541	0.603552686819844	0.390784638184237	0.932165213709638	0.022804103789508
BCL7A	0.000204697703955481	0.638988827874118	0.479794205604759	0.851003862444081	0.00218708001041473
BCL7C	0.0150844857002397	1.8042530265222	1.193382966611	2.7278158602842	0.00513815581883994
BCLAF1	0.0115723333194201	0.250936885050284	0.0945507653203336	0.665984247355402	0.00549974530679503
BCR	0.0044507122838513	0.416691134496975	0.271022888642742	0.640652538381195	6.6394227355199e-05
BDKRB2	0.00130172920044136	1.24050102624177	1.04328875451144	1.47499221998947	0.0146996747588089
BICD1	0.000280756936877347	1.71875944318882	1.07574397897819	2.74613112532293	0.0234910866078888
BID	0.00777918958768575	0.486505509802699	0.312485905343865	0.757434517911868	0.00142283465696719
BIN3	0.0102412597679326	2.26199577042717	1.08068526904671	4.73461146550452	0.0303220366247927
BIN3-IT1	0.000658928114164792	1.56777060337443	1.11320803703368	2.20794728661365	0.0100575255683593
BIRC5	6.72013314291231e-05	1.66127595741895	1.26686135270689	2.17848448908898	0.000242128675440815
BMP2	4.24232282240089e-05	0.625547814893932	0.498317910583133	0.785261898896352	5.26359471260991e-05
BMPR1A	0.00121567445147253	0.510266847054668	0.341776112992387	0.761821102485626	0.00100057379164149
BMPR1B	0.000440469555704648	0.664089775215595	0.52686902048751	0.837049081264694	0.000528020073330625
BMPR2	7.82171484082772e-05	0.474295288671278	0.351689240697487	0.639644307598458	1.0173947606633e-06
BPHL	0.0419999892838392	0.508147832711082	0.302996603108435	0.852201698764792	0.0102815959029231
BPTF	0.0268154419203063	0.33887420381774	0.182449957625591	0.629409441951004	0.000613596262446898
BRD3	0.0194782999368748	0.532483934161383	0.296693312395167	0.955664075644337	0.0346918453949645
BRINP3	0.00813003253122657	0.814659610962707	0.719352153608273	0.922594418331742	0.00124178673506538
BRWD1	0.030754349389279	0.648538287048446	0.466914817208657	0.900810799456323	0.0097924295487765
BTAF1	0.0129332102650119	0.497680247490021	0.295075698645441	0.839396906891152	0.00888634002361119
BTG2	0.000444040433273951	0.412590305546455	0.250210314051304	0.680350691682568	0.00052191480305162
BUB1B	0.00141929229954707	1.49269101125727	1.14893558666951	1.93929623291333	0.0027035362128006
BUD31	0.00164886763518379	2.65811107220001	1.46965730180447	4.80762043197217	0.00122309922952692
C10orf10	0.000706157699087218	1.51192669091197	1.18172905099847	1.93438785037956	0.00100849556384566
C10orf2	0.0150467423283509	0.586377179975345	0.405717012492165	0.847482818341216	0.00450289915391796
C10orf88	0.0288926760125505	0.373169057425802	0.172569901057423	0.806949210533096	0.0122427193613833
C11orf63	0.012665411310638	1.33674144454875	1.07001174203844	1.66996082320569	0.0105919896050342
C12orf29	0.000532881108758709	0.466461381764339	0.292907677665376	0.742849154422206	0.00131786026268664
C12orf5	0.00588250384923794	1.94671994171657	1.22322468845455	3.09813770703481	0.00495612194834972
C14orf132	0.00219231734209491	0.672260968972763	0.515109033887607	0.877357570286386	0.003466043045303
C17orf70	0.0161050048775109	0.494359192394269	0.25990198459461	0.940319911315452	0.0317499229992632
C17orf85	0.00958397687443002	0.402187296699829	0.199096351682109	0.812443926069448	0.0111186125577449
C18orf25	0.000723083767361965	0.451788481965321	0.281713623111468	0.724540156000075	0.000977066377017105
C19orf66	0.025052621888721	1.87217191042772	1.18970074865825	2.94614226825324	0.00671111970687468
C1D	0.0153060761102902	0.392751921813636	0.203059396279557	0.759650008394285	0.00549125548274795
C1QBP	0.00103010483609856	0.482182174874645	0.25616052210344	0.907632635418181	0.0238042877980809
C1QL1	0.00185948212165399	0.683268317357307	0.536303946580996	0.870505608770079	0.00205421367486164
C1QTNF3	0.015470488838523	0.623201673157195	0.429441732975051	0.904384217005036	0.0128128400935125
C1orf159	0.0221728578440267	0.507732343341514	0.31480312170679	0.818899542918683	0.00544970943688692
C1orf27	0.00167725598978552	0.441968573217174	0.243790776583202	0.801245323753907	0.00714572179282638
C2	0.0231298690521747	1.5840561739655	1.1537233383508	2.17490093063825	0.00445380636969771
C21orf59	0.00119255653743111	3.26768984910673	1.75153779766915	6.09624123679463	0.000197950260318556
C2CD5	0.00575054672267994	0.486824275555373	0.290790558659894	0.815012276747281	0.0061816689680681
C2orf27A	0.0129569983741232	0.710710288078638	0.507695344626756	0.994905939017744	0.0466217013245417
C2orf42	0.0037816426688364	0.194159405138758	0.0799479139127203	0.471530434740193	0.000293976848291692
C2orf43	0.0404420164274381	0.380216528555315	0.16283553577472	0.887795209435475	0.0254148004646568
C4orf27	0.00025720191562939	5.26420773634371	2.41888109873318	11.4564883349968	2.83554109106103e-05
C5orf42	0.0366325583722662	0.726183061989808	0.571457755940081	0.922801089038306	0.00886703875611893
C6orf48	0.00549548662218635	0.535751753731664	0.32396098829528	0.886001561906999	0.0150346206815986
C7	0.0402424994830036	1.17010470587959	1.01423666508621	1.34992657024993	0.0312578448318313
C9orf16	0.0369108732670071	2.08763045725042	1.27212575218041	3.4259198971247	0.00358750166410315
CACNA1G	0.0252191277946655	1.78682086149674	1.24962895525162	2.55494143094428	0.00146570007822209
CACNA1H	0.0310773778302613	0.517996034011247	0.272153705938084	0.985913053531686	0.045159243536247
CACNG4	0.0315634424240041	0.73525458419673	0.55853641662161	0.967885508436855	0.0283296078653558
CACNG5	0.0364123624414817	1.37368528275687	1.0532470795473	1.79161309127378	0.0191415529298678
CACTIN	0.0202710417586095	0.417133858401106	0.190434858299875	0.913701710800224	0.0288478321531229
CADPS	0.00855073794370598	0.570077948204316	0.37052023422406	0.877115031813124	0.0105760462297291
CALCRL	0.00188019947220619	0.721430313259827	0.604709866111403	0.860680015421296	0.000287690331619767
CALML5	0.0068471860756103	1.40853308125459	1.06831186866474	1.8571032478262	0.01516473321977
CALU	0.00473375844889756	1.49901106669222	1.05979643038016	2.1202507516087	0.0221225774166822
CAMSAP2	0.00016117111281444	0.371184154111121	0.226682061931307	0.607801407351501	8.18782549905296e-05
CAPN7	0.000139557492301767	0.382486236017993	0.245709459928761	0.595401254740569	2.07726934252876e-05
CAPRIN1	0.0391198909330445	0.538174635484197	0.365120846255076	0.79324952614787	0.00174743651312424
CAPZA1	0.00100887521526039	2.48829378532044	1.34799648397663	4.59319147762082	0.00355935238187334
CARD10	0.0230706362934558	1.82612713386613	1.0005419431401	3.33293404829825	0.0497940494819919
CARF	0.000118860671303844	0.382619195230158	0.247227569747372	0.592156646235567	1.62148611695727e-05
CARHSP1	0.000607253748346914	1.68247420518514	1.19233364817437	2.37410011488611	0.00306433056205064
CARM1	0.0237925615232913	2.06566660594752	1.07480340738662	3.97000837325393	0.0295269093782497
CASK	0.00382902546668396	0.523210826616092	0.346669929712895	0.789654785792951	0.00203907735099212
CASKIN2	0.000860586780079386	0.414202145070078	0.257873445039496	0.665300829848444	0.000266946742334921
CASP3	9.5882622982324e-05	2.2139256968222	1.25373400088812	3.90949514616144	0.00615579735643228
CASQ1	0.00442083866096721	0.541194312393563	0.378101981816383	0.774635674640229	0.000791882303174431
CAV2	0.000155424125294013	1.42861746785856	1.10595359980483	1.84541907529462	0.00631429707367103
CBL	0.00113853060961266	0.599272095239057	0.425814841913786	0.843387803295314	0.00331487171305279
CBR1	0.0362056445309542	1.21298649837108	1.01028442075318	1.45635844224305	0.0384863292247255
CBS	0.00132569021684159	0.513904025171832	0.356938898611201	0.73989511402477	0.000343683204339093
CCBL1	0.000711974356837786	0.230745275035552	0.116871993909066	0.45557006576494	2.38663458033803e-05
CCBL2	0.0062608273839313	2.07483094406219	1.14282333456199	3.76691944961726	0.0164529146818041
CCDC121	0.011613097448873	0.70923424814082	0.532580175111837	0.944483558048789	0.0187346212419549
CCDC40	0.00592321097343129	1.71432450346431	1.03566157455117	2.83771125181678	0.0360613000695994
CCDC53	0.0239623487495612	1.84239892060971	1.03065015752233	3.2934878609285	0.0392240593720993
CCDC6	0.0036001543942108	0.346981078550392	0.191013759561974	0.630299456688778	0.000509964270994248
CCDC88A	0.0128809633654735	0.559885344759508	0.348962201329363	0.898296715467491	0.0161896348873516
CCDC91	0.00699447965834121	0.397489175078985	0.227734838497421	0.693778981500722	0.0011684507246751
CCL21	0.0285767214552198	1.44874387042762	1.07476263611777	1.95285799074953	0.0149651736388855
CCNA1	0.0105124441476712	1.681231172618	1.16820614837253	2.41955433954892	0.00515858759612451
CCNA2	0.00113255859339101	1.71317913667798	1.27168691654958	2.30794444462171	0.000399084399744737
CCNB1	0.00026236451320738	1.72893868388843	1.32193680311622	2.26124952841869	6.38869369703852e-05
CCNB1IP1	0.0144333650654812	0.533006506853495	0.33995451193545	0.835688088770265	0.00610190008608431
CCNJ	0.00714441917870878	0.419229481478105	0.241614924382779	0.727411018128844	0.00198873067840719
CCNO	0.00799021215549844	1.51855769483555	1.11014820088711	2.0772158804577	0.00895598594373655
CCS	0.00383320955585398	0.455640469665997	0.25136787935635	0.825913947832356	0.00959126860790676
CCSER2	0.0028433495218414	0.510012038824536	0.317202562757031	0.820019477412605	0.00545424178044505
CD163	0.0401773810773597	1.20518419153181	1.03749905123024	1.39997133857221	0.0146239942954331
CD248	0.0289065944080683	1.44036059576994	1.10526100761985	1.87705766469988	0.00691934159148015
CD52	0.000218436668716793	1.34995224789849	1.15228276645539	1.58153113511548	0.000203455866237632
CD58	0.00170324804901789	1.71945548142802	1.27375375018329	2.32111360000898	0.00039923870462982
CD63	0.00286053763699867	1.97518692232108	1.21360951411704	3.21467764773306	0.00616238301353257
CD79B	0.0233713124477003	1.62841225878791	1.18253833916875	2.24240212493638	0.00281666960700571
CD97	0.0304178625078668	1.29758169954614	1.01041834098849	1.66635758546293	0.0412334405540638
CDC14A	0.0154580904509214	0.330253623668345	0.1614485045851	0.675555690195834	0.00241249417591479
CDC14B	0.000566818612172004	0.360372070128747	0.187714906443197	0.691836526941866	0.00216175871532487
CDC20	0.000193759730843457	1.54404280482692	1.24367230753345	1.91695848552425	8.29794851343949e-05
CDC25C	0.00974887437129535	1.60083952829296	1.05658718071789	2.42543847030589	0.0264443365779916
CDC40	0.00043242785489217	0.448710476817311	0.242957290929271	0.828709816591722	0.0104607933038503
CDC42EP3	0.0453786605069725	1.91713694663317	1.26440522951577	2.90683238755152	0.00217913453236852
CDC45	0.0151443352863579	1.21938935800369	1.05158277025223	1.41397372463226	0.00864461896329221
CDH10	0.0468621285587332	0.777242342654165	0.612730676279736	0.985923640844018	0.0378206237057702
CDHR1	0.00610835941694066	0.846372060667115	0.744617826596485	0.962031312562294	0.0107024574205383
CDK1	0.0025743861999491	1.356025430379	1.0980455015924	1.67461636623245	0.00467424014785012
CDK12	0.000155592255639325	0.474559710982181	0.311474943231992	0.723033824007324	0.000521443040404452
CDK5RAP1	0.000495776830628625	2.64895676881422	1.46403088487582	4.79291252359194	0.00128221518557615
CDK8	0.012490540413561	0.559188970009843	0.372769517324241	0.838835499278992	0.00496430645003416
CDKN1B	0.00904841454043537	0.450124356115549	0.272041185503057	0.744784050230369	0.001891088154735
CDKN2C	0.00376425941562264	1.33815660613218	1.0584201042173	1.69182642638801	0.0149131904148408
CDKN3	3.77043339465644e-05	3.16324422721233	2.13259310420469	4.69199399607162	1.03502849112305e-08
CDR1	0.0020374056856034	0.854389290098559	0.774255687291377	0.942816528205112	0.00173728021844085
CDYL	0.00233223343298328	0.58172363621084	0.401169696373106	0.843539260282592	0.00427168759696634
CEL	0.0227282575682192	1.36144189741908	1.03455293477587	1.79161836745417	0.0276340042379133
CENPBD1P1	0.00336874903838669	1.7863677398874	1.00207553364868	3.18450016486402	0.0491839770228458
CENPE	5.09010665872278e-06	1.4364927013349	1.21904657769965	1.69272554366405	1.52439351234114e-05
CENPF	5.36991904145356e-05	1.5469111347342	1.21290783167509	1.97289026937839	0.000439295692138855
CENPM	0.00478096546803541	1.22767162813765	1.06089277263369	1.42066914339756	0.00589717117997546
CENPN	0.0194817657576327	1.44663512643893	1.11161097735147	1.88263091286952	0.006010451337413
CENPO	0.0428813506620915	2.12236938837279	1.18531235077449	3.80022347506855	0.0113425105827649
CENPU	0.00506997146803545	1.57378793443192	1.2388459128284	1.99928694675895	0.000203888717735827
CEP112	0.00318738355696746	2.63136680400427	1.68437711927093	4.11077256868266	2.13098401604568e-05
CEP152	0.0116896801401469	1.48656680429925	1.06856093074607	2.06809064421019	0.0185912045270039
CEP170B	0.0436483965771081	1.53947983211041	1.02225150892713	2.31841003195197	0.0388933412846849
CEP55	0.0104434539754781	1.25036653238141	1.06552371941807	1.46727514067294	0.00618972329521156
CEP83	0.0234900805025502	0.521325347119059	0.321844067298958	0.844446566406189	0.0081201281729176
CEP85	0.0193803487192133	2.61002877703276	1.35068980914538	5.04353417847242	0.00431203805203332
CERK	0.0153996084552566	2.53609210798131	1.15134393775594	5.58630915510888	0.0209024580423493
CGREF1	0.0208744423481406	0.815898317257506	0.665755881176166	0.9999011393299	0.0498887280580873
CGRRF1	0.0134941148307975	0.419829913179154	0.185930840635651	0.947971597382324	0.036749108301393
CHAC1	0.0100039807313113	1.29035023048233	1.00447618613792	1.65758406250279	0.0460520671348542
CHAF1A	0.000217270354769261	2.3916450433252	1.48683812075224	3.8470670972359	0.00032375733992541
CHAF1B	1.06167122304601e-06	1.42468136939213	1.18110507629672	1.71848978133012	0.000215670727067253
CHD2	0.00860726256424493	0.620811184177746	0.470859504105644	0.818517037544396	0.000725707209446876
CHD8	0.0168667147654661	0.429509951827965	0.249235883505318	0.74017752229215	0.00233878005434101
CHFR	0.016875571947402	2.81576415380033	1.12043983213419	7.07626375146337	0.0276767701969659
CHI3L1	0.00348296242613011	1.185140942681	1.06917533731356	1.3136844865389	0.00122465646791545
CHRM3	0.0401303559381605	1.16813283426255	1.02732012433954	1.32824646004041	0.017729104140642
CHST15	0.018746478655017	0.519367263556961	0.347293335669342	0.776698907667689	0.00141942519887265
CHST2	0.0337942736840577	1.49257398175995	1.07318193662831	2.07586152449223	0.0173312561185592
CHSY1	0.0131069200724606	1.67464973648681	1.06491719889457	2.63349276622303	0.0255969606326729
CHTOP	0.00477897470780109	0.380496868728261	0.1479742926115	0.978398778307525	0.0449327424497777
CIRBP	0.00273746193069457	0.274398414479344	0.153365772707215	0.490947155546369	1.31995424339128e-05
CKAP2	0.00144648193275043	1.79072775978288	1.12968303703092	2.83858905953392	0.0131847392079887
CKS1B	0.000396852065364106	2.56159098950653	1.54939972155315	4.23502618868644	0.000245463158625157
CLASP2	0.0234061685771938	0.657015282056633	0.480189253417547	0.898956146527089	0.00864295390435665
CLCN5	0.010226026192739	0.474855141221497	0.262265981743452	0.859766118524129	0.0139398181808846
CLIC1	0.00168191986414523	1.47977168804703	1.1784465342714	1.85814475673214	0.000742530382360224
CLIP3	0.0150725535686882	0.613453411532365	0.417217460430758	0.901987869184953	0.0129760351026756
CLK1	4.38354433490717e-05	0.409160403681533	0.264078648358609	0.633948397499731	6.32955871511113e-05
CLK4	0.00514518863788638	0.428907775870412	0.221220054898012	0.831578675300999	0.0122130026944881
CLMN	0.0245045478856363	1.3595121911948	1.02521990698067	1.80280677874328	0.032929649441787
CLNS1A	0.00298076711323725	0.488044006844387	0.284238402016373	0.837983013298125	0.00930030226962617
CLTC	0.00340286771444542	4.80707422769878	1.53007481824704	15.1025050246104	0.00718494273214149
CMC2	6.45036716586667e-05	4.47072117835272	2.40900163161588	8.29694243136097	2.06627259751247e-06
CMTM6	0.00159246680805158	2.19377916340223	1.3407647552656	3.58949398011616	0.00176467603714048
CNNM3	0.00677111077915582	0.314198592363419	0.168654977943863	0.585341486190898	0.000265229416053129
CNOT7	0.000760583228410106	2.57690797758569	1.22936788314014	5.40151960695709	0.0121818039137601
CNTN1	0.0293817869849456	0.742033642301014	0.60629624315878	0.908159884741876	0.0037968895498247
COA1	0.00735360484116232	3.53911126831532	1.74924222245455	7.1604197570425	0.000439389968051343
COA3	0.0156831980860318	0.351526319315145	0.130870258632683	0.944223343502994	0.0380970947802055
COL15A1	0.0124823933746123	1.30380676062273	1.06445761503122	1.59697487719666	0.0103594740374637
COL16A1	0.00056109969593654	2.07529454520561	1.39181875031925	3.09440252071058	0.00034098579634901
COL1A1	0.0133153575233322	1.30303095821315	1.11137830724538	1.52773332626061	0.00111045783310657
COL1A2	0.000542862342896688	1.27946034874267	1.11804409416926	1.46418087850201	0.000341452936938371
COL4A1	0.0120372140203626	1.24029582716875	1.07467174330496	1.431445228253	0.00323264207562274
COL4A2	0.0079842971702998	1.27398838703203	1.07777451979981	1.5059239019623	0.00454458739548228
COL4A3	0.00150768741081408	0.603196376363066	0.382818533748944	0.950439533045564	0.0293259936410533
COL4A4	0.00412119241002351	0.58253459477873	0.379683246586632	0.893762253575206	0.0133521884682761
COL4A6	0.0296285630710145	0.548453554639016	0.341413659902967	0.881046475063896	0.0130052641537393
COL5A1	0.00169545825724593	1.35656319777349	1.1374764288642	1.61784777500049	0.000690615692188199
COL5A3	0.0118825600555618	1.37839963305894	1.0519775192027	1.80610850872273	0.0199410939463948
COL6A2	0.000378004747977445	1.29671798729576	1.11129816924274	1.5130750550252	0.000965620598965467
COL9A3	0.00602455657653223	1.21456068938522	1.06650627835896	1.38316829270779	0.00338129675507688
COLEC10	0.0418341098725791	0.552037747930245	0.398122044806241	0.765457927074122	0.000367084121014799
COLGALT2	0.00825588462164473	0.50320358771964	0.357462894440919	0.708364013808902	8.27921626438545e-05
COQ10B	0.0172122433198538	2.69174995000876	1.31002365393848	5.53082974615694	0.00704046590404286
COQ2	0.000590210685916692	1.75056172361884	1.17794599600206	2.6015338212449	0.00560214635831063
COQ3	0.0462139610107354	0.508856494600426	0.301393900681289	0.85912465883258	0.011465469335482
CORO2B	0.000934767636272427	2.41292177849119	1.47988604548728	3.93421610188913	0.00041335213844553
COX10	0.0419139387413265	0.250594878027129	0.0984825305569667	0.637654135594195	0.0036815920193021
COX15	0.000152568148702459	0.347349766012272	0.189796579426749	0.635690381318726	0.000605461816866919
COX20	0.0329925720809572	0.577197664766107	0.379206345706414	0.878564264505695	0.0103479918600383
COX6C	0.0139504780219543	3.3422611012143	1.17499128108886	9.50705715734196	0.0236784533547036
CPB2	0.000159341113432965	0.580111870368928	0.431731016490692	0.779489472121795	0.000302984663165333
CPE	0.0131284766838539	0.588351553847189	0.427880471536962	0.809005257171449	0.00109724974207268
CPNE3	0.00061931027279194	0.433820336608579	0.262697332562662	0.716414143300406	0.00110237517218574
CPQ	0.000208512717932208	2.23528152008821	1.6037785840228	3.11544469032318	2.04911693565725e-06
CPS1	0.00153766929409571	0.570868630137729	0.397283107403605	0.820299143865311	0.00243788507338806
CPSF7	0.00964473610673311	0.289927181831719	0.127238409443278	0.660632046036029	0.00321341292299062
CRB1	0.00125130097302895	0.550251199407993	0.422815521912603	0.716095712570648	8.81125566388139e-06
CREBBP	0.0212189071402245	0.227540529852913	0.0935899930873482	0.553207570786149	0.00109055281295086
CREBZF	0.0176520892037116	0.514159105779958	0.324827116734768	0.813847035659601	0.00452456604683788
CRIP1	0.000234651567312172	1.26826330816903	1.10315954600197	1.45807723341315	0.000838816153045045
CRNKL1	0.000100536473444435	0.238871396565072	0.124049226862127	0.459975007827871	1.84500350762992e-05
CRTC1	0.0247464751009081	0.490134997654222	0.288938762575167	0.831429863492298	0.00817789533709009
CRYBB1	0.0215407059427286	1.44551655366184	1.05372317305998	1.98298581670412	0.0223483584525981
CRYZ	0.00296502912436603	1.72486739034721	1.21839420988669	2.44187594634079	0.00211409344785795
CSAD	0.0107254834023955	0.52551972137493	0.32317897375234	0.854545004421052	0.00949672351204632
CSDC2	0.0154088204645861	0.820589648693323	0.711901502354866	0.94587154166023	0.00637961212149046
CSF1	0.0139841336432448	0.685701252187074	0.474424942185781	0.991065531008275	0.0446731844133043
CSNK1G2	0.00262614251735527	3.37780109732394	1.53033138287181	7.45560104222112	0.00258460981072424
CSNK2A1	0.0182584576488083	0.320476070024911	0.135656105667171	0.757097595817735	0.00947655285329835
CSRP1	0.0170777343966511	1.39163798939912	1.00468190839695	1.92763130036743	0.0468047216334704
CST2	0.00141745600281729	1.62480556470501	1.19382917954016	2.21136588746577	0.00202493843071129
CSTF2T	0.00765650084955283	0.483095915792318	0.287643278538218	0.811357960600528	0.00595624812677473
CTNNA1	0.000433182436936796	2.10396075709072	1.22704954858186	3.60755673843308	0.00685706378845466
CTNNAL1	0.00113537820743326	1.9617162894183	1.12238663025455	3.42870335090886	0.0180182740450485
CTNND2	0.0166691605514662	0.672240140045102	0.499395472521781	0.904907694909365	0.0088216426764149
CTSB	0.0355026830381201	1.55912926305222	1.05129244801948	2.31228148122371	0.0271938625050178
CTSF	0.00532862758350339	0.491992941219492	0.314237676131898	0.7702992753428	0.00192925496414987
CTSZ	0.0297478375796101	1.40209873450629	1.09987936475955	1.7873604363274	0.00636133170917766
CUL4B	7.40994445469489e-07	0.0960292969944007	0.0329894185243139	0.279532840945416	1.72254085688838e-05
CWF19L1	0.046214876057898	0.598189894931501	0.40142256310964	0.891407666839162	0.0115768211409355
CX3CL1	0.00531513627266766	0.462573755882312	0.283148023180949	0.755698299522741	0.00208054733455321
CXADR	0.00695782152663471	1.55790610482886	1.14903081836356	2.11227705356035	0.00431234561244891
CXCL1	0.0326466632983295	1.32216515279267	1.06262737852768	1.64509283929929	0.0122526817111315
CXCL14	0.00513880987672477	1.23351768633586	1.08064654488876	1.4080143870353	0.00187796893310815
CXorf40A	0.0203654958843282	2.18516208947087	1.08414302299007	4.40433896266878	0.0288243241220807
CXorf57	0.00411970468985468	0.756344436982425	0.648351813048814	0.882324836363481	0.000381342826192362
CYAT1	0.0114118079454346	1.96925171262622	1.23531236272686	3.13924835911221	0.00439743159562661
CYB561	0.00686537124157149	2.22460590365949	1.2923462265803	3.82936965714824	0.00390852897331139
CYB561D2	0.00203342101366344	2.39342290441753	1.27444651829366	4.49487139488614	0.006644057692548
CYB5R2	0.0136536847699634	1.51389058680983	1.14180981945836	2.00722105360648	0.00395860019941164
CYBRD1	0.023346313386636	1.17035617703235	1.02726596386894	1.33337775152116	0.0180655304601061
CYP2D6	0.04521243475425	0.597302785421643	0.367618696658858	0.970490948134578	0.0374416400464065
CYP2E1	0.00183425469159293	0.681497318029039	0.530428192650219	0.875591834891472	0.002708636494387
CYP3A43	0.0429997811073458	0.420476026561181	0.222705189359117	0.79387503013046	0.00754393369257568
CYP7B1	0.015962517518618	0.454375212738006	0.280666494486344	0.735594871516641	0.0013307582596651
CYTH1	0.0185423854684542	0.605168490241669	0.383491457744007	0.954985813076053	0.0309394889542529
DAP	0.00118717080351649	1.91225043682374	1.23311884312932	2.96540901431111	0.00377862362704069
DAZAP2	0.00698169691626571	0.141025547207017	0.0513988879991305	0.386938428811435	0.000142529334229602
DBR1	0.0483744095287622	0.416645119939805	0.196343593169452	0.884129464921407	0.0225613803429047
DCAF10	0.000725450641864689	0.578865206511946	0.396486494748585	0.845135790873778	0.00463431706136167
DCAF16	0.00420836955001769	0.445769769726632	0.27865646984123	0.713102723634424	0.000750202346926368
DCAF17	0.0302588526679954	0.654132623811338	0.504760145346139	0.847708547276213	0.00133128627219262
DCAF7	0.00956962948173234	0.414952870300574	0.207127930835588	0.831302103371859	0.0130963439976621
DCAF8	0.000522687585784887	0.281073581216836	0.141032428573534	0.560171577963472	0.000309787006443211
DCT	0.00764635473814179	0.569847795240882	0.341660685470418	0.950435691170588	0.031182732571536
DCTD	0.0148011511444477	1.66800147944663	1.14828150778265	2.42295022307611	0.00723567302250979
DDB2	0.000186926142144106	1.54392925259636	1.19119095692478	2.00112125026254	0.00103077811168752
DDIT3	0.0155264492134032	0.534380486239023	0.285907488971872	0.99879336879192	0.0495593773408612
DDOST	0.0065737097931039	1.73452688926105	1.02304527911791	2.94081170303984	0.0408996063457696
DDX18	0.0250277917669274	0.424305600670956	0.190347155591692	0.945825758210587	0.0360692588887176
DEDD	0.00109462918418224	0.242193398480213	0.0845282063888005	0.693941641179401	0.00828441892242813
DENND1A	0.0455576267141042	1.93901872082105	1.25304399689454	3.00052800142096	0.00295295136129514
DENND2D	0.00176592173801826	1.26273323161275	1.05697372012371	1.50854764301288	0.010154191258845
DENND4A	0.00216165148198844	0.55098164025314	0.397985741853465	0.762793075154479	0.000328850855251863
DENND5A	0.00105717040831765	0.268843716184141	0.151835252282528	0.476022153256014	6.5938091138919e-06
DET1	0.00389492836996463	0.437411839063633	0.204758573597266	0.934413214507686	0.0327505534753293
DEXI	0.000146507121731809	0.244297774471542	0.114711123641658	0.520275634280987	0.000258197164567661
DGCR2	0.000142290400167111	0.470570678968683	0.298677629312713	0.741390523336464	0.00115360958304877
DHX38	0.00103792608802367	0.606766252238517	0.421586243196595	0.873285812326404	0.00716050411198025
DIS3	0.00306105526568523	0.271678651963664	0.142032377237016	0.519665243718512	8.21373390598938e-05
DISC1	0.0182854452494229	0.676203600433979	0.492102095875147	0.92917976385918	0.0158236128973204
DKK4	0.0137232855934764	0.686490937877466	0.491910815650002	0.958039125781685	0.0269636346578908
DLG5	0.01230281055284	0.655792988713587	0.43104927379678	0.997715273378825	0.0487641934073446
DLGAP1	0.0176117619631367	0.777696754607163	0.61013826636587	0.991270791338692	0.0422771229017139
DLL3	0.031959924044525	0.8049780907585	0.703121282219613	0.921590261861546	0.00167258879272909
DNAAF1	0.0449962340390144	1.45113209138126	1.06038198466935	1.98587337118253	0.0200049136715382
DNAAF2	0.014352568845289	0.590596954602095	0.405505668647165	0.860172347155934	0.00604903230480279
DNAH3	0.0010355614077503	0.31876034786444	0.173010431401147	0.587294988792135	0.000245414135093215
DNAJB5	0.00204381934389719	0.544537928784432	0.339933138950033	0.87229375988678	0.0114620178501606
DNAJC12	0.00186508759282988	0.521405284393956	0.371663337633052	0.731477773205484	0.000163073843164305
DNAJC8	0.0117346275982392	3.18788793428777	1.33632069820162	7.60493307875426	0.00896129801817314
DNASE1L1	0.00366888066040394	1.78978117332176	1.17510113517578	2.72599230184374	0.00669565766985331
DOC2A	0.0275126529517777	1.19917244914607	1.00606658870752	1.42934332471807	0.0426135339270506
DOK4	0.00147477711993294	0.614982656121665	0.466917572986821	0.810000927810729	0.000541404048147886
DOLPP1	0.0256739351208636	2.24711989319275	1.02864872873665	4.90891367802908	0.0422740275571942
DPP4	0.00874534455039999	1.34580631045571	1.05790098790886	1.71206440485755	0.0155940162213894
DPYSL4	0.00561489767114487	0.660261323467817	0.457092178056385	0.953735452488309	0.0269375499902204
DSC1	0.0125670748096821	0.771655279274595	0.614123330277125	0.969596562572626	0.0260825893729407
DSCAM	0.0122437557498464	0.759535565747557	0.599800532525558	0.961810209147954	0.0224190665534159
DSCR3	0.00443855275329585	0.339496028338942	0.160429160933447	0.718432687594304	0.00473421011417226
DSN1	0.000567800921169814	2.18267731868481	1.381294586166	3.44899656106272	0.00082664126520103
DST	0.0127954772352389	0.449645509760486	0.268778754912605	0.752221225645264	0.00233098062194611
DTL	0.000686795455747902	1.33790641034679	1.09486920370207	1.63489260342199	0.00442607283428561
DTNA	0.00350161039302144	0.590736625762919	0.399758208665233	0.872952083167839	0.00824384997592858
DTX3	0.00299757988665916	0.39046243417628	0.261715863511938	0.582543642777354	4.08211136167234e-06
DUSP10	0.0391824825173522	1.8672150818253	1.1787921846664	2.95768177559012	0.00779350093348006
DUSP6	0.0134005775147845	1.34521243953222	1.0889005828362	1.66185649635603	0.00596582866098564
DYNLT3	0.00574122044332204	1.86772343265192	1.29094511719361	2.70219916742897	0.000916002389547935
DYSF	0.0482097768324907	1.55311003212905	1.07041891568298	2.25346426203693	0.0204330650184335
E2F8	0.005913833601778	1.31714331383891	1.06327730955391	1.63162186722332	0.0116816353863162
EBAG9	0.0262505968961211	0.48073692728971	0.267957189718066	0.86248103103005	0.0140471973917972
ECE1	0.0103219921172482	2.00584680474647	1.23814798916063	3.24954806641426	0.00468709283317481
ECH1	0.0079136493865698	0.480198039689708	0.284610351248196	0.810195961989979	0.00598455839278785
ECHDC2	0.00639872001675568	1.3565160937697	1.00857350414401	1.82449360913755	0.04375623615226
ECM1	0.00148218978639225	2.65808442648932	1.64486735560584	4.29543014168622	6.54448997444016e-05
ECT2	0.00923153846089886	1.72262593496724	1.24503688740524	2.383415416716	0.00102724042924258
EDEM3	0.000692299829102794	0.364766993803747	0.238031163156001	0.55898126112765	3.64558159212875e-06
EDNRB	0.00436798929128623	0.719851798733293	0.577840496678699	0.896764098601571	0.00336984235216334
EDRF1	0.00417661443891715	0.394792679750095	0.208129654000111	0.74886618503761	0.0044365258627999
EEA1	0.00074269641239133	0.441747127630017	0.277794883448349	0.702462631230042	0.00055600711841292
EEF1A1	2.45836610357486e-06	0.0159284531075538	0.00237930547020358	0.106634318954359	1.97782659818048e-05
EEF1A1P42	9.05860791067248e-06	0.545115710024483	0.435464241680977	0.682377814004738	1.18893057127471e-07
EEF2	0.00660210407147865	0.27319811460755	0.114401247250186	0.65241604981714	0.00348293231396963
EFEMP2	7.85323354770551e-05	1.58339670033615	1.23966841877734	2.022432025096	0.000232693734008898
EFNB2	0.0348954236874266	1.54572436664348	1.13052111071902	2.11341813521359	0.00636002691599952
EFS	0.0314977042845807	0.717911657903367	0.560094873662548	0.920196153882462	0.00888066104526399
EGLN1	0.0231990849478209	0.532533778011545	0.304384640857798	0.931690324203112	0.0272521426531499
EGR1	0.0173196816518434	1.47772524429708	1.06789811257593	2.04483168564228	0.0184549310695749
EIF2AK3	0.0140685639737425	0.508353904161032	0.262909913839594	0.982936276923482	0.0443124061896611
EIF2S1	0.041644799443897	2.84709448032207	1.12897103053378	7.17994240830775	0.0266230720072532
EIF3A	0.000382796929692231	0.237977373072216	0.111263233478157	0.509002195280176	0.000214862512864297
EIF3E	0.00967320954893247	0.495053605147984	0.289094554206947	0.847743647895136	0.0104127923182331
EIF3F	0.00736917532785009	0.32849842689182	0.15718722721894	0.686513900522558	0.003075334675616
EIF3H	0.0421100781848212	0.507268650580062	0.294939490622672	0.872455171459283	0.0141622094162594
EIF3L	0.0021305488107447	0.331887263845564	0.180247406842635	0.611099809047797	0.000398352956486219
EIF4B	1.33626071973092e-05	0.323865038890198	0.182216787109059	0.575625139041512	0.000121974896370797
EIF4EBP2	0.000386638669881534	0.411648057392822	0.234682037731024	0.72205834240071	0.00196291568158333
EIF5B	0.00478264479132562	0.369229907278832	0.165686067773634	0.822825517323485	0.0148120292983458
ELF4	0.00935065431891824	1.54591591833839	1.15116833302411	2.07602655320954	0.00378203828297172
ELL3	0.0248995430159453	2.31248075388776	1.19856954576955	4.46162448893846	0.0124140752011
EMC2	0.0291999389923728	0.376172487900511	0.210042343949734	0.673701016625125	0.00100762407824217
EML3	0.0396864393714963	0.56977947250877	0.371801434332319	0.873177500983493	0.00980545816418337
EMP2	0.00892303563442931	1.51086463198982	1.12136217788364	2.03565982625338	0.00666812413996375
EMP3	0.0104194671780585	1.31436567701543	1.12791583466228	1.53163656349723	0.000461562869209857
EN1	0.00304328371735141	1.22808592843526	1.02374286481546	1.4732166635345	0.0269200309293964
ENC1	0.00774687674645969	1.30668235959433	1.10155302183737	1.5500105351507	0.00214023192016457
ENDOG	0.0302418543579527	0.712986268503178	0.554849500437868	0.916193343731794	0.00819143247524479
ENGASE	0.0371562292241661	0.265917501803243	0.0729811441276375	0.968909416404991	0.0446602283275611
ENPP2	0.00901734927780951	1.20184481499311	1.00554688743837	1.43646306042031	0.0433045349526631
ENSA	0.0223892074869003	2.53978017319758	1.37764892577183	4.68224030629114	0.00282192581235445
ENTPD1-AS1	0.0113261214759063	0.479258835769898	0.259794530722107	0.884118041380971	0.0185635966026061
EP300	0.00630880668809142	0.539921338778227	0.313113047344911	0.931021733332478	0.0266186511186266
EPHB1	0.00486987974576336	0.784899827515366	0.629446996238655	0.978744426321908	0.0314959163388184
EPHB2	0.00912259064241538	2.41786399512642	1.32983780248007	4.39607468521808	0.00379742539860722
EPHX1	0.0198443059536546	0.712559164967421	0.521226916381881	0.974125755253722	0.0336461251495629
EPRS	0.0211379599707203	0.225133540080027	0.090713237269831	0.558739963366093	0.00130433205790891
EPS8L1	0.00574813436832466	3.93419340151042	1.97028731905212	7.85564499696132	0.000103558786215007
ERCC4	0.0202099892336737	0.600449129744847	0.465606708123607	0.774342704091002	8.46818840715459e-05
ERLIN1	0.00979734100559571	0.444122698196959	0.228966335709184	0.861458390565647	0.016344351502778
ERV9-1	0.0324608110686984	0.69996079869901	0.532142497500693	0.920702860636906	0.0107507142566083
ESM1	0.00424780841109329	1.34420589220344	1.09963528234093	1.64317161303509	0.00389040824446989
ESPL1	6.9380838525368e-05	1.82606119933636	1.35502664728352	2.46083684804765	7.6235774990365e-05
EVA1B	0.0019556050804278	2.00112621585505	1.36601136704865	2.93153207094779	0.000369432234154339
EVC	0.00114413757483556	1.33884248661895	1.06849125261519	1.67759838893277	0.0112249579247496
EXD3	0.00218084047139899	3.08786355819184	1.58794141177457	6.0045674754169	0.000891087250927851
EXOSC5	0.00110849082485009	0.306201564068803	0.150173152460864	0.624341943295194	0.00113056293735549
EXOSC9	0.000364469238840592	1.94888915927645	1.23889855306047	3.06576268554241	0.00389241677828899
EZH1	0.000481123169670861	0.417934990952294	0.247666520854932	0.705261478456368	0.00108330165532898
F3	0.00250017746068187	1.29081097576203	1.02613410058581	1.62375753246726	0.0292342579713129
F7	0.010529362268544	0.404416750688064	0.223946927526495	0.730319946978251	0.00268091085229177
FABP3	0.0494394186824586	1.5470297376169	1.13779817435181	2.10344950714518	0.00537775994386904
FABP5	4.01092185762231e-05	1.30973512543666	1.13552274641374	1.51067524117879	0.000211240142949694
FABP7	0.00242775032796616	1.34817722868116	1.10380552942441	1.64665042118624	0.00341280510003148
FAIM3	0.00711061722680473	0.625828314600993	0.419660817304217	0.933280075734114	0.0215267359569863
FAM106A	0.0289262960649531	0.576360400747139	0.373924287614312	0.888391908610238	0.0125590599035724
FAM110B	3.02578202059367e-05	0.478184530681797	0.339420384446314	0.673679177390532	2.45746630612548e-05
FAM111A	0.0155889767022759	1.89433254788683	1.2585871129013	2.85120971381249	0.00219549883410488
FAM114A1	0.000225004701615794	2.09993206039059	1.4252206126102	3.09405759307688	0.000175586635896791
FAM13B	0.00357312177216151	2.39741624256641	1.38113423497128	4.16151051403105	0.00188640337538214
FAM13C	0.0287752481561474	0.790642720509014	0.670616129906906	0.93215161940807	0.00516869914602768
FAM149B1	0.00126570841849638	0.465531529581538	0.337194305212055	0.642714309478731	3.37873439827935e-06
FAM168A	0.000278336731779127	0.383200656514216	0.228082878230311	0.643813092382362	0.000290775921353992
FAM178A	0.0450370853720797	0.508181270899434	0.277144917743824	0.931816488627341	0.0286511364059459
FAM208B	0.00797289886679486	0.488542215594416	0.312420220777818	0.763950220071179	0.00168743058863306
FAM216A	0.00616392278999878	0.56966519379825	0.335004284003891	0.968699352577321	0.0377678955143426
FAM3C	0.0258699556205019	1.62664596006972	1.04249900275356	2.53810993816042	0.0320873917715851
FAM60A	0.0188316867358259	0.631131385809888	0.431172147408836	0.923823184192411	0.0179057978620225
FAM63A	0.00375241489041356	0.348634559474826	0.197749177270518	0.614647594179028	0.000270212284316946
FANCI	0.00169776617689843	1.72036508739287	1.31440695548432	2.25170448282491	7.79019001180038e-05
FBL	0.0096172863427445	0.462810499993299	0.251311232783238	0.852303960041428	0.0134013016092345
FBLN2	0.0066799971968019	1.22999661507324	1.06259698874553	1.42376807869341	0.0055475124880336
FBRS	0.0494632387311874	2.61694921891769	1.123986635212	6.09297566345368	0.0256792255430091
FBXL4	0.0287634580448886	0.623509562543699	0.469351976333702	0.82829985636841	0.00111421339263051
FBXO17	0.0193279387251302	1.19479704585065	1.02010067751731	1.39941087407934	0.0273336613209162
FBXO21	0.00241626309516907	0.286944566718437	0.147690105261431	0.557499666098036	0.000229417696469237
FBXO28	0.00815085828972339	0.303588837547398	0.143281490861455	0.643252535475779	0.00186034341625996
FBXO38	0.00399709574056561	0.431980262935597	0.220564605418205	0.846042125444783	0.0143873504552853
FBXW4	0.0474905533050941	0.494882912644588	0.28024781035664	0.873901911725635	0.0153279278908887
FBXW7	0.00631349579016294	1.27501108420286	1.00826499416585	1.61232738838173	0.0424894929289558
FCGR2B	0.0145275615949865	1.20346670908782	1.02185617596641	1.41735417757096	0.0264861644890811
FCHSD2	0.0052054253774656	0.616127739573406	0.433510086292895	0.875673723575959	0.00693059958173685
FCN3	0.0135670850246004	1.24042379624224	1.00346566801634	1.53333715674163	0.0463765356095285
FDPS	0.0420206440272987	2.04075978349127	1.20734437277872	3.44947190529427	0.00773247988064423
FEM1B	0.00816589608907958	0.322351415877569	0.154526662506476	0.672443406418091	0.00254633107562794
FEN1	0.00379025542094535	2.10145483480934	1.30026943986489	3.39630563277904	0.00242954594183462
FERMT1	0.00567597504432238	0.764387955644978	0.660529972769476	0.884575978112388	0.000310887977228353
FES	0.00648258899075937	1.28506849699158	1.07354095350857	1.53827484323076	0.00627034068981737
FGD6	0.0055402868805503	1.73834976746911	1.22230508890931	2.47226321928873	0.00209050225981247
FGF12	7.39632982094118e-05	0.703022716473604	0.560305573542986	0.882091778514153	0.00233728191986312
FGF14	0.00632160549213856	0.814164781780617	0.703540565870556	0.942183470361308	0.00579334280368687
FGF17	0.0165485116813707	0.691700604546371	0.529508289298989	0.90357362858895	0.00685673243355847
FGF2	0.0206797081112952	0.519020555520578	0.350099707098621	0.769444622748587	0.0010960772143649
FGF8	0.0198715100101698	1.52190375631683	1.0629750670818	2.17897024607544	0.0218199795663221
FHL5	0.00828501580515328	0.644637299858115	0.513212875398847	0.809717114063845	0.000160381712434315
FKBP4	0.00594453629246772	0.360277974057412	0.196596573243412	0.660236424518976	0.000955512821455607
FKBP9	0.00026744019112257	1.63854118512014	1.20987646390309	2.2190837622162	0.00141699765458938
FKTN	0.00317272342165198	0.447551747299215	0.263265812313521	0.760837743231322	0.00298213394369268
FLOT2	0.00117630033826388	2.43655133936423	1.25436983894987	4.73288040338069	0.00856414908170709
FLRT1	0.00385836956752128	0.518589855442528	0.356102821999433	0.755218497449396	0.000617463519372024
FMR1	0.00911718917655979	0.230246392158362	0.109424141932621	0.484476278868933	0.000109166490018893
FNBP1	0.0436326607586781	1.8296347228802	1.03298677888946	3.24066414748094	0.0383368349930486
FNBP4	0.00192834498612593	0.377753426354667	0.203210031767255	0.702217552360448	0.00208748542035817
FOLH1B	0.00672012096209007	1.30412338650254	1.07824382962785	1.57732208660991	0.00621402282750891
FOSL1	0.0287826690640717	1.26098123062431	1.05862267505441	1.5020211652892	0.00936898406275273
FOXM1	0.000898447633543076	1.26401342936364	1.08445804564217	1.47329807366178	0.00272483252877546
FOXN2	0.00229179567050186	0.503427028151888	0.332631531577312	0.761920469391629	0.00117036680773962
FOXO1	0.0117656600166572	2.03126315258038	1.23416498198604	3.34317539004477	0.00531049077243959
FRAT2	0.00140777568457962	0.441028806799746	0.218638779324434	0.889624471140059	0.022216494338613
FRK	0.0152300084958736	0.810946502224514	0.68163864438039	0.964784251732037	0.0180551719840735
FRS2	0.000929481378545649	0.661717006419611	0.53113297281434	0.824406352075585	0.000231802957723029
FRY	9.52701184064875e-06	0.460038934440571	0.324234534536631	0.652724490016676	1.36170941229206e-05
FSD1	0.0365296167704422	0.79878521216821	0.663964660525805	0.960981590004087	0.0172220069353833
FSTL1	0.0186781874257893	1.5087075069499	1.17258582421032	1.94117845750004	0.00138362049565344
FURIN	0.00430668631900055	2.24599498662633	1.33118563912934	3.78947408360711	0.00243050343002986
FUT9	0.0272181024955269	0.820190851015227	0.688361494361812	0.977267086551323	0.0266108730537495
FXYD6	0.00926204381840889	0.757459747266361	0.614556054536009	0.933593062006359	0.00921049235485103
FYN	0.0373764441729322	0.510570604573163	0.30996531111136	0.841004889610215	0.00829067726795596
G6PC	0.0378272188108101	0.782502229658309	0.628566457695977	0.97413683457539	0.0282055088678541
G6PD	0.0106843407414391	1.46692773465482	1.00237098493458	2.14678697911429	0.0485921603964652
GAB1	0.000112269048527458	0.544305401231676	0.346471882532297	0.855100759243743	0.00831084707352065
GABBR1	0.0339851659093449	0.712484421031803	0.543733379571597	0.933608399419921	0.0139673818010703
GABPA	0.035584519205757	0.784394224698479	0.652808851101473	0.942502998698909	0.00954160478484756
GABRR2	0.00569776957989565	0.581564208818516	0.375830741555061	0.899918212063437	0.0149589912836882
GADD45A	0.00212230159944526	1.37299308259794	1.0380830423755	1.81595299018468	0.0262868379073579
GAL3ST4	0.0391427423459989	1.86817635946086	1.05873910015388	3.29645227000795	0.0310086109074032
GALK2	0.000584291454632124	0.27060975116231	0.131820017198401	0.555527445531358	0.000368252827204622
GALNS	0.0117352663649271	2.5014459232941	1.50783584252073	4.14980963491629	0.000385106677164202
GALNT12	0.0106540222256132	1.34790156893485	1.08844157293264	1.66921099369792	0.00620296152306681
GALNT6	0.00974147908695033	1.32165378405005	1.01409847274299	1.7224843265655	0.0390599494215775
GALR2	4.17404400986365e-05	0.751015587752788	0.612212194772346	0.921289085490042	0.00602762598085662
GARS	0.0156066429106749	3.86011414714422	1.72470977101769	8.6394137027418	0.00101625204481032
GAS1	0.0253205792497168	1.26428521395767	1.01439910391719	1.57572803057453	0.0368693351817692
GBX1	0.00473102554071059	2.63829052048925	1.53656802435753	4.52995035700668	0.000435836717081484
GCDH	0.0129079800568014	0.443280915263493	0.21133219840317	0.92980611246929	0.0313559521683621
GCHFR	0.00604867275483534	2.01142159718932	1.26550503685421	3.19699781811753	0.00311697282306089
GCLC	0.013827987377073	0.561559823553699	0.378734391202804	0.832640084329702	0.0040873831598537
GDAP1	0.0058958726788817	0.75074365747818	0.626334485153105	0.899864293925857	0.00192631881547204
GDF11	5.96725565070733e-05	0.498382935764862	0.363962356708137	0.682448462275412	1.40941072350806e-05
GDF15	0.000570941902177102	1.23329093475443	1.07912277600568	1.40948422511977	0.00208665770381535
GDNF	0.0191913028714722	0.624029366055765	0.44511907749409	0.874850504930626	0.0062267421828397
GDPD3	0.013673975465413	0.510093540468569	0.337989639655781	0.769832531827751	0.00134764852523989
GFOD1	0.02386877005596	1.44987448814741	1.08545873513995	1.93663375983583	0.0118969803262846
GGH	8.02910965732595e-05	2.0333965608842	1.35288546236596	3.05620962663374	0.000640708440127483
GINS1	0.00159227682247831	1.47816237849128	1.14007745376336	1.91650489181634	0.00318455633496391
GINS2	0.011212956463106	1.33950608280896	1.1166783742383	1.60679797090735	0.00163945197852594
GIPR	0.00120585877665857	1.48279105508068	1.17573888202118	1.87003198299236	0.000876244572742619
GJA8	0.0477501934898238	1.43406754917626	1.0694493309874	1.92299875834382	0.0160164129803057
GJB4	0.0247677290354953	0.383885224224766	0.21016148073202	0.701212538400461	0.00184145438598488
GLA	0.000532063438214436	3.93409721447651	2.17914957593203	7.10236739317548	5.51199295158963e-06
GLTSCR1L	0.00221015619217568	0.524878932682178	0.342872720102653	0.803499018210316	0.00300731861657577
GLUD1	0.00773234491736496	0.490604817294435	0.337054504544006	0.714107313528222	0.000200792824814745
GLUD2	0.000211242334097084	0.567453580062971	0.421301640878134	0.764306459512286	0.000192304325621565
GLYAT	0.030493521812009	0.438785758952108	0.241217088060143	0.798172898145477	0.00696673069847786
GLYR1	0.0239445019678801	0.247768320986723	0.0988638133862604	0.62094652008549	0.00291559343369844
GMCL1	0.00478546245435874	0.348470599031991	0.160094161542001	0.758502104137362	0.00789585193206803
GMPPA	0.00298454040530738	2.37745405523279	1.17115766369751	4.82623984792767	0.016515774397453
GMPR	0.00975357973446334	2.02779130190883	1.38295399942964	2.97330031641903	0.000294231032960049
GMPR2	0.0468043085137587	0.361139496303055	0.17080706941685	0.763561697038044	0.00767315064869388
GNA13	0.037495556374321	0.690253124813844	0.526787161954831	0.904443788165302	0.00718106056629425
GNAQ	0.0383845074065918	2.41719877741024	1.09184949552337	5.35133271890446	0.0295048352016
GNB3	0.0145735058678017	0.473223050407891	0.272101453289093	0.823002055778898	0.00805202021343548
GNG11	0.00092771639385314	1.71370868865932	1.27028939033774	2.31191214531487	0.000421800584934741
GNL3L	0.00694842693527187	0.393563431642133	0.189127601934689	0.81898238618507	0.0126294064730508
GNPDA1	0.00905678704132706	2.33156146221813	1.26548329313279	4.29573340209265	0.00662459582960784
GNRHR	0.000735631303070416	0.199806563260157	0.086412555881318	0.462000716385086	0.000166190868934056
GOLGA8A	0.00662035109066028	0.610550892942859	0.4187388456775	0.890226442378885	0.0103384319474069
GORASP1	0.0305492128678094	0.353768407197049	0.192806426060747	0.649107441529495	0.000792294096853861
GOSR1	0.0016601854744388	0.253547714899722	0.0899296953804709	0.714852234947424	0.00946733618943891
GP5	0.0205798119905475	0.732992814902171	0.539082905785558	0.996652761443585	0.0475519402922092
GPALPP1	0.000780234924322665	0.801731557548822	0.653724623697909	0.983248094180235	0.0338205821020082
GPATCH2L	0.0337832302208393	0.442209509051549	0.218500699039551	0.894959378872357	0.0232992144603021
GPATCH8	0.00415593858154328	0.240304484790026	0.0864057913368103	0.668314525181586	0.00629175791802389
GPNMB	0.00259117927764041	1.42705055578342	1.2102988459447	1.68262020209744	2.32924828743548e-05
GPR125	0.00532815127327424	0.529472912724174	0.361972354425886	0.774483360071138	0.0010491716650479
GPR162	0.000636997089952906	0.706587035496145	0.552672043893062	0.903366190217203	0.00559339218673358
GPR171	0.0059170267480001	0.565849054003011	0.3565549289251	0.897996706654316	0.0156682738944464
GPR173	0.00406668731360904	0.652217871801347	0.529923904924476	0.802734408363224	5.48332334529575e-05
GPR19	0.0230447888377905	0.407041483361545	0.248631354744795	0.666379223759731	0.000351805568038166
GPR27	0.0157835027043077	0.47461321311568	0.278678181925009	0.808307634663003	0.00608169013869153
GPR35	0.00268702578857083	0.346068838386614	0.183329793417238	0.653268836831622	0.00106265440272994
GPR75	0.000381022090711114	0.70092049381763	0.555423343995273	0.884531671138639	0.00275738682647477
GPR98	0.00376826895680316	0.684363737680387	0.548190041547368	0.854363797142053	0.00080692109522326
GRB10	0.000560298891279731	1.72959262568613	1.19005154613244	2.51374880403283	0.00407791074643341
GRIA4	5.54045793688118e-06	0.597956008384064	0.487811269985905	0.732970740862413	7.39804914305344e-07
GRID2	0.0144773736238969	0.65953937394428	0.506119798737622	0.859464867542787	0.00206273623595079
GRIK1	0.00613823348268605	1.3028015756377	1.02449551576825	1.65670998004448	0.0309795103179783
GRIK4	0.0328836241711045	0.552386351069763	0.391299439070051	0.779788188741928	0.00074096939347115
GRN	0.00263837245826326	1.61451486176087	1.05511201855736	2.47050378822407	0.0273042037918929
GS1-111G14.1	0.00173127378414839	0.639001138109489	0.513529109327014	0.795130104776988	5.93410464700276e-05
GSAP	0.00486186486199147	1.44841865566893	1.1095118915089	1.89084643269275	0.00644786812520551
GSDMD	0.0474011771821892	1.44700848743324	1.15078321173405	1.81948566971946	0.00156854693612435
GSE1	0.000499831444398358	0.521122803116207	0.348333206488246	0.779624138236895	0.00151807486582413
GSG1	0.0044939967482206	0.665915535685978	0.506175241976986	0.876067148080912	0.00366725446551674
GSS	0.000249715977706066	2.26780046438133	1.28263947894437	4.00963718228981	0.00486183213490031
GSTK1	0.0193312293964957	1.4912949155131	1.01297574031705	2.19547264215738	0.0428366937365168
GSTO1	1.20752382304357e-06	2.96274574247934	1.85832681551482	4.72352993095441	5.02305143929747e-06
GTF2H1	0.0222534261555409	0.357895690629099	0.145983870195043	0.877421082204118	0.0247183262008736
GTF3A	2.32924116689848e-05	2.36461093244049	1.27409877930403	4.38850185922897	0.00637677080076892
GTSE1	0.00138283040677012	3.21123021815309	1.93624825830096	5.3257630935344	6.18838361098762e-06
GUSB	0.0118806987856978	2.13723603441281	1.43063195938371	3.19283924620299	0.000208413480222513
GYPB	0.0180720996023095	0.488277311576046	0.250497930349268	0.95176328470064	0.0352786965902902
HAAO	0.032538734908224	1.41429587220591	1.05119889490696	1.90281099402764	0.0220327016364704
HADHA	0.0144991151201872	0.283732343231721	0.138921320915929	0.579493788750264	0.000545407249853794
HCFC2	0.00838036807603937	0.401820521913608	0.210148655824227	0.768311989423205	0.00583520086789637
HDAC3	0.0471498170838769	2.81294715466478	1.29805058275312	6.09581151926623	0.00876528539463018
HDAC4	0.00425944190463701	0.63724299980313	0.451249070391255	0.899899118786	0.0104994516055872
HDHD3	0.0221838472398527	1.31557517646012	1.06055924952789	1.63191075433882	0.0126038739186825
HEATR6	0.0275166051396283	0.465703835753695	0.259181718300421	0.836787656389852	0.0105910766220755
HEBP2	0.00115995231990651	2.65100641818549	1.6255720654552	4.32329958087259	9.34395171379021e-05
HERC4	0.0245459045429802	0.455848620232083	0.294170536824227	0.706386053514452	0.000439138271548417
HEXB	0.0176064537361309	2.07519340750703	1.38273556240733	3.11442606644411	0.000424414471957284
HHEX	0.0326301939418699	0.525294028896617	0.310958079400008	0.887366610080858	0.0160985445053401
HHIPL2	0.00613494742351894	0.607994685296717	0.385667222896946	0.958488342805916	0.0321515882497855
HIF3A	0.0242377757216481	0.706073750664233	0.509969206210984	0.977588715760226	0.0360377601100839
HINT1	0.0128515911792014	2.92645200785183	1.39199818842557	6.15239403719809	0.00462048818847121
HIPK2	0.0085426904887872	0.456458517366213	0.297494348334694	0.70036415563012	0.000330002852641533
HIPK3	0.0188984391077573	0.526067828306557	0.360321722984858	0.768056273950507	0.000878796366232183
HIST3H2A	0.00285221196856378	0.611783536862752	0.447837316535816	0.835747898079335	0.00201978892871157
HIVEP1	0.0235901434196271	0.521717518762034	0.283447846913399	0.960279544710651	0.0366024508824993
HJURP	9.07516384235363e-05	1.38401408030951	1.15559426035393	1.65758436175368	0.000413413478052088
HLA-A	0.0005152610656044	1.90222361987948	1.08828184749639	3.32492424490191	0.0240146295898686
HLA-DPA1	0.0242365242444856	1.29819084206431	1.02666965003935	1.64152068034255	0.0292717089348578
HLTF	0.0051140263973497	0.503352831328211	0.274243623231835	0.923864955619924	0.0267226259323651
HMG20A	0.0068064230682725	0.269188680159801	0.132438565279861	0.547140822411147	0.000287459752751736
HMGB2	0.001178375125506	1.928248032808	1.36368141755195	2.72654626525793	0.000203271257862314
HMGN2	0.0423440843870959	2.25284495837429	1.12301226916518	4.51937217947346	0.0222202532459645
HMGN5	0.00104291755561969	0.553898420688	0.378900770043658	0.809719812407111	0.0022926421858697
HMMR	0.0212833460348748	1.29096818573332	1.00822324654606	1.65300578248414	0.0428780524062836
HNRNPA3	0.0254089859157494	0.323575079779789	0.158605337435637	0.66013435579988	0.00192481553249211
HNRNPH3	0.00140683545306552	0.482045665666081	0.273399664201268	0.84992066272764	0.0116700684462877
HOMER1	0.00731704588380933	1.41076466439922	1.05971020114297	1.87811435255677	0.01841239762315
HOXA10	0.00131192372657329	1.34254816117751	1.12744974243842	1.59868373483582	0.000944818836661694
HOXA5	0.000348276191343255	1.39381491968902	1.14588877046801	1.69538272859962	0.000891538639803627
HOXC13	0.0445676145596945	1.41713656637091	1.06190644366522	1.89119866418162	0.0178880747483558
HOXC4	0.0277114658985754	1.83718854823809	1.21512602708022	2.77770509935291	0.00392934312959527
HOXC6	5.56290692954597e-07	1.43253822971218	1.16241330682184	1.76543555338139	0.000747193164068536
HOXD11	0.0075724736960836	1.46785461267193	1.1762312443976	1.83178025086873	0.000682994585275777
HOXD9	0.000248634709454687	1.58654789096405	1.19693348869358	2.10298586688375	0.00132617838022734
HPS1	0.0104558307093526	2.38292090627377	1.41395981041394	4.01589352380127	0.00111120156631282
HPS5	0.04425705447768	0.456648108138101	0.279514220774303	0.746035368391809	0.00174914336720332
HS3ST2	0.00681746964919216	1.39034946155643	1.10771869122598	1.74509254069804	0.00447914786891356
HSD17B12	0.0212678969293865	0.496757332882099	0.300394305564239	0.821479779081117	0.00640674523091916
HSF2	0.00190712775906166	0.382335931882788	0.234971792497285	0.622120482016448	0.00010849629505804
HSF2BP	0.0058109103298728	0.329889361952266	0.180376020725253	0.603334027947305	0.000317757583952951
HSP90AB1	0.00687855804225368	0.430046996866659	0.234925489853983	0.787230111253493	0.00622912058466195
HSPA13	0.0395498871676673	0.493411698847787	0.282174108744502	0.862783285266964	0.0132263152998555
HSPB2	0.000371500442069461	1.30440719772672	1.09348590588083	1.55601286521447	0.00314623472096148
HTATIP2	0.00355931260855347	2.12827430066206	1.41501073667322	3.20107217667326	0.000286910341057911
IARS	0.00376469593876383	2.09257176936787	1.11951119025536	3.91140048270221	0.0206840008681249
ICK	0.0237183993398203	0.751415527821565	0.578974169582908	0.975216728335422	0.0316634487726045
ICMT	0.00797584396331574	3.61587747816997	1.64730158209618	7.9369619256357	0.00135390389808058
ID1	0.0139587586383261	0.651350600067897	0.506648920683031	0.837379863825334	0.000824158782209749
ID4	0.00516771754972256	0.664797328683555	0.516131098234713	0.856285330871129	0.00157050197244186
IDH3B	0.0160137025010911	0.197519454409842	0.0683285818349492	0.570975334518161	0.00274714498243924
IDS	0.0317796975775749	1.39750441862338	1.03748725151218	1.88245069732208	0.0276580199627037
IFI44	0.0185638022703298	1.3542468746205	1.03055144179658	1.77961479945356	0.0295627393833885
IFIT2	0.00125505522054881	0.54117712061006	0.341930710968268	0.856526385250534	0.0087653869126455
IFIT5	0.00233226197588354	0.46266203723251	0.285803211496342	0.748963454873132	0.00171186245381787
IFNA10	0.00665965366654209	0.66651248977365	0.506542161906027	0.87700280930748	0.0037646601272809
IGBP1	0.0129308067616212	0.365753190784987	0.171139698442095	0.781673672369253	0.00944178477915344
IGF1R	0.00114143424381463	0.599195479666814	0.428967917568044	0.836974533873369	0.0026678163541181
IGF2BP2	0.00691875256787711	1.27678838099759	1.07153529849541	1.52135778647652	0.00628255362299149
IGF2BP3	1.45550498653613e-07	1.50336195388276	1.2537310150342	1.8026970197595	1.078859935908e-05
IGFBP2	5.81996546111796e-06	1.3029984207419	1.14723005956192	1.4799166656287	4.61382560314698e-05
IGFBP5	0.00105289111779827	1.55754174452897	1.20831696138404	2.0076986117712	0.000624341306805362
IGHD	0.00670535956341667	1.49759130652881	1.07514256033614	2.0860300802244	0.0169191253890081
IKZF5	0.000431149170848855	0.606590340194091	0.480160991893775	0.76630931506028	2.76591190297406e-05
IL12A	0.000443404504770428	0.707704051415341	0.534645492401299	0.936779663361977	0.0156740689804963
IL17B	0.0326104207632016	1.83584771216884	1.19330219938089	2.82437828743142	0.00570937530382045
IL27RA	0.0157576256101221	2.23041302162299	1.43181098683321	3.47444061595603	0.000389440739714497
IL5RA	0.0190199399799494	0.530329388808423	0.303451658777779	0.926833821791288	0.0259664079852872
IL6ST	0.0266157202396798	0.19107812380647	0.0764091599162275	0.477833409468578	0.000401467557286531
IMPDH2	0.0411923236771606	0.549428780271877	0.376419971743647	0.801955282002482	0.00191052214311359
INF2	0.00143870213936925	2.66238564973621	1.49018669681983	4.75665053449226	0.000942319514940863
INTS6	0.00878183364882035	0.423018683227181	0.255739859078205	0.699714182232881	0.000806221514536932
INTS7	0.029589767247356	0.681759889710877	0.494864363780318	0.939240287314206	0.0191076485268768
IPO13	0.0301200307693452	1.9978306828541	1.13841634106739	3.50603491303625	0.0158768727325097
IPO7	0.00236376705715413	0.134650880772254	0.0587800699242248	0.308452502967703	2.12497743117841e-06
IPO8	3.82765631256055e-05	0.660139488899537	0.506912139130931	0.859683781792377	0.00205658222399427
IQCB1	0.0222663076857287	0.512844420172194	0.265577520021636	0.990330052333973	0.046711708369611
IQCC	0.00910195597852026	1.42151114785557	1.0775779933539	1.8752182727752	0.0128239446839077
IQGAP1	0.00348899108906875	1.47297745190643	1.10078872675608	1.97100726151017	0.00915645702063162
IRF2	0.00202081514611385	0.388975888236426	0.224506163252689	0.673933576865866	0.000759298882686177
IRS1	0.00265418595175904	0.561357906950977	0.373221102334081	0.844332482074676	0.00556374786012048
ISG20	0.00371435953466626	1.54087245970609	1.20962491725632	1.96282988487545	0.000463433954958862
ITGA7	0.0344247855513373	1.30794206266	1.0537182734242	1.62350078044686	0.0149135309020221
ITGB1	0.0285639840899639	1.83275937867911	1.13574617446747	2.95753313165349	0.0130898670737028
ITGB1BP1	0.00705650794525103	4.11816045220246	1.8410838160853	9.21155536858984	0.000569117182971357
ITPKA	0.0214969592614364	1.17211723235221	1.0093058635457	1.36119174176858	0.0374008593005401
IVL	0.0152554871300115	0.574696577783448	0.419929505233199	0.786503811711432	0.000539816655185558
IVNS1ABP	0.000556699443717279	0.343429952478711	0.199334001001309	0.591690989329789	0.000117808258661178
JAK1	0.012782827974027	0.406814436529108	0.236248942343625	0.700523710822703	0.00118040654163175
JMJD1C	0.00383227801405017	0.593597775751469	0.410145452114969	0.859105757628443	0.00569073808918614
JPH3	0.000250336929755068	0.821213567785911	0.711667708497916	0.947621644010056	0.00700803578428635
JRKL	0.0006476183916585	0.3757684261694	0.232436385740057	0.607486257610887	6.50626287912462e-05
JUP	0.0450491286334819	1.32290616713075	1.00991180746854	1.73290451115661	0.0421972774136452
KAL1	0.0125811222652159	0.785337123025656	0.625333518673429	0.986280726020548	0.0376352230991175
KANK1	0.0273568364887729	0.65707137211241	0.468538127435501	0.921467779821437	0.0149338146119758
KANSL3	0.000574379188663432	0.561179357617524	0.364746857854555	0.863399545834043	0.00858531153724841
KAT2A	0.0219727213597148	0.338443328226122	0.182008352543029	0.629333131256681	0.000618894946026673
KAT2B	0.0414673608684035	0.672948271811967	0.457498779839531	0.989859200703343	0.0442481720009799
KAT6B	0.000154356928296795	0.357112276998728	0.222256464418386	0.573792887045793	2.08289744531144e-05
KAT7	0.00143659626577841	0.324185422412954	0.174906385052622	0.600871077825123	0.000346397840587139
KAT8	0.00601179361417359	0.305575814403939	0.126495692653342	0.73817990470653	0.00842477990843117
KATNBL1	4.5016136416498e-05	0.294685496189328	0.164244836794427	0.528720070348644	4.18934386933219e-05
KCMF1	0.000608947277669913	3.75025232497048	1.50765548594472	9.32865142737401	0.00446921976669014
KCNH2	0.0096257174053066	1.67251520448807	1.03904931602172	2.69217934713052	0.0342017568315077
KCNJ10	0.00761935082348342	0.608313339031639	0.444542315977714	0.832418208894141	0.00189536763707657
KCNN2	0.00194164248435569	0.69035810522079	0.579023260822399	0.823100461917751	3.63477431815236e-05
KCNN4	0.0361346626925914	1.31037948154199	1.04102621033999	1.64942473934971	0.021311077092539
KCTD15	0.0235426847080724	0.530176990738678	0.342399799468605	0.820934013235289	0.00444881550183778
KCTD3	0.000858185715428283	0.355038608916613	0.230173725213406	0.547640325604385	2.82632013600339e-06
KCTD5	0.0229933339752013	0.528391715779305	0.317867974990435	0.878345185017768	0.0138846589498132
KDELR2	0.000867391514806637	1.86033106411928	1.18826563501024	2.91250673768525	0.00664405187071542
KDM3B	0.023598273127984	0.440238892304856	0.220973114671873	0.87707630218092	0.019652223356352
KDM4B	0.0013012772358123	0.386484404842647	0.222026221892633	0.672759252998537	0.000775200312439139
KDM4D	0.00544353692272281	0.717506848247714	0.586315112966312	0.878053568631016	0.00127184775438763
KDM5A	0.00255012509976471	0.411519791437852	0.262011296500549	0.646340600603447	0.000115904193729257
KDM5B	0.0225327368719197	0.341600900965037	0.173345056005477	0.673172793208697	0.00191308942917646
KDM6A	0.0119860951805217	0.345089887557056	0.17362772278127	0.685875668853664	0.0023985288918355
KDSR	0.00286130075146396	0.359715735607538	0.179666725532259	0.720196853704218	0.0038935784032349
KEAP1	0.0301251201775552	0.502081483742669	0.286431888155818	0.880089915757236	0.0161278211517398
KHNYN	0.000539613498360847	1.72160670741927	1.12977191694376	2.62347612874729	0.0114818516265061
KHSRP	0.0109689198845548	0.477328201475588	0.242674010636318	0.938881800018437	0.0321385912209425
KIAA0101	0.00185650658171987	1.56302162460116	1.20993579214093	2.01914565619055	0.000629296956407377
KIAA0430	0.0264818858686138	0.497093301312508	0.257058937138564	0.9612649649935	0.0377670412904855
KIAA1024	0.0468790188666807	1.34760202881486	1.04140093919765	1.74383482836602	0.0233031456026387
KIAA1279	0.0271691663069463	0.482466681150792	0.269671542522568	0.863176352399808	0.014060471201718
KIAA1551	0.0447111498656083	0.436336103063878	0.219559355133339	0.867142257369754	0.0179435963847292
KIAA1654	0.00239486559986812	0.577453284117874	0.399756867411937	0.834137753523334	0.00342833355152923
KIAA1751	0.00224634952948255	0.245015883160815	0.118879291729911	0.504989406712369	0.000138106892980503
KIDINS220	0.0336651232223397	0.404847720029742	0.208262295420276	0.786996398376019	0.00767039845997499
KIF14	8.55818293546973e-05	1.58648124741223	1.24963719663867	2.0141227831252	0.000150600581879036
KIF18B	0.00470095543669113	1.4221844796085	1.09915369006692	1.84015093823335	0.00738134530968908
KIF20A	0.00260511775380101	1.27539764359151	1.09618922488943	1.483903611115	0.00163974373307782
KIF21B	0.0100668088278387	0.809636718181021	0.704891317298644	0.929947070335683	0.00281331860351465
KIF23	0.00375683952356087	1.35273672701736	1.12355933308672	1.62866045319958	0.00142247054158654
KIF2A	0.00394720688553873	0.488414072869852	0.286757666355227	0.831881182495781	0.00835397558781274
KIF2C	0.00789900205277294	2.25852680473125	1.46000701741273	3.49378000711866	0.000252093583064088
KIF4A	0.000402202254026762	1.46325927566181	1.12707017580025	1.89972883125052	0.00426185685307708
KIN	0.00948152439250194	0.468335500511494	0.286312098923856	0.766080587805284	0.00251723189579556
KIR2DL4	0.0296706974278987	0.523580416259222	0.302107489051433	0.907413626689369	0.0210968043551976
KIZ	0.00933992690715801	0.812024702847594	0.661849590608403	0.99627487482252	0.0459628595389698
KLF15	0.000482244242607566	0.721936408862445	0.562186299824378	0.927080895788496	0.010670506375463
KLHDC2	0.0055349794350128	0.478618940753282	0.254846196722063	0.898879769030359	0.0219349571456081
KLHL11	0.0144130057891777	0.700015644680575	0.545718044798501	0.897939709834032	0.00499537975781529
KLHL18	0.0479793336926094	4.12366746846981	1.51240869865166	11.2434115234038	0.00563407355465303
KLHL2	0.0386682020687116	1.31883968825131	1.00157379959652	1.73660505497198	0.0487050586228734
KLHL20	0.012124044219287	0.23048866597571	0.0931600907588728	0.570255188788581	0.00149736225376517
KLHL24	0.00862682141634519	0.344250137392927	0.183810433971644	0.644730304664483	0.000865353510187235
KLHL25	0.0375331642781225	0.545249124742981	0.324442998689885	0.916329244993677	0.0220293369390786
KLHL28	0.0237151955438135	0.750904918322682	0.57321118953073	0.983683163657023	0.0375828092418483
KLHL9	0.00805675336952694	0.596124710775111	0.388722018512401	0.914187141126335	0.0177293784225653
KLRAP1	0.00894035725099041	0.764554353756464	0.625259815483424	0.934880741369922	0.00889264903350902
KMT2A	0.00120795800139917	0.299897561514826	0.165066011958499	0.544864120332365	7.71265286386148e-05
KPNA2	1.15984649210477e-05	2.47533644413299	1.54115164208311	3.97578690139209	0.000177518799074867
KPNA4	0.000123525518828216	0.267579288245416	0.147357238193784	0.485885025910749	1.48192926343762e-05
KPNA5	0.00519503514669728	0.686221039632631	0.57084502635384	0.824916209294606	6.09058312944402e-05
KRAS	0.0106652431918229	0.385229351516888	0.188619862391316	0.786776383932695	0.00884052926657235
KRCC1	0.0376854138654316	0.530618766963388	0.309929244131183	0.908453400849688	0.0208917421732043
KRR1	0.0130664517083379	0.370435628949791	0.194129042423706	0.706862576985906	0.00259309387561785
KRT10	0.0055756587650545	2.28684887036982	1.12116740358642	4.66449322303064	0.0229393660825811
KRT7	9.60409667416506e-06	1.46316343071217	1.19488985507121	1.79166909476005	0.000230576678643574
KYNU	0.0489748431629358	1.46781730701177	1.03033966933676	2.09104600248009	0.0335450955304548
L1TD1	0.00238470732328688	0.701018052940153	0.553629444397098	0.887644823665703	0.00318169060261722
LALBA	0.00133983069759835	0.729202048248675	0.563799621828826	0.94312874039405	0.0161253257383703
LAMC1	0.0230911449660101	1.58276538864096	1.20455637572191	2.07972522164301	0.00098135214330088
LAMC3	0.037497571155667	1.29597708307242	1.03033433757148	1.63010834309149	0.0267392068263734
LAMTOR2	0.0375200012686693	2.0889737634044	1.14390174304107	3.81484809402483	0.0165065615080401
LATS1	0.000143528221649869	0.466698071489748	0.304291672506395	0.715783932364015	0.000478909365540941
LBH	0.0365256650749786	1.53474555978138	1.01055497746136	2.33084194903067	0.0445146705529642
LCAT	0.0049201708438068	0.712479240031684	0.57441172797094	0.883733118175134	0.00203824827583063
LDB1	0.000536997214615198	0.464186448780422	0.260943432601683	0.825730914486289	0.00901309458477977
LDHA	0.00580402101137945	1.67195809644748	1.18719589700524	2.35466099851584	0.00325891142249431
LDHB	0.00270044531895097	0.298297807388905	0.142186534338838	0.625808782152187	0.00137525617282792
LDLRAP1	0.0489303444840447	1.46433484981099	1.06349018062202	2.01626361149552	0.0194302929114924
LECT1	0.00636687087678489	2.28904678840114	1.23834670387723	4.23123442173674	0.00824255410246335
LEP	0.00967839812464177	1.58397753489779	1.10859756739434	2.26320614879032	0.0115297906114257
LETMD1	0.0363143277477554	0.334588903298805	0.17240818294476	0.64932958690578	0.00121037249423687
LGALS1	7.4380180485667e-05	1.54210786741785	1.23733233371348	1.92195468424791	0.000115479114401795
LGALS3	0.000367629001847947	1.33443670769781	1.12171156491851	1.58750375991775	0.00112875162112542
LGALS8	0.000336782091416965	1.48560662528026	1.0548808044685	2.09220514367839	0.023463689682483
LHX6	0.0130112912384561	1.40617502598127	1.11336022624405	1.7760003968922	0.00421835294333408
LIAS	0.00709732991603251	0.770162641434306	0.640097937691323	0.926655843323627	0.00565649310309399
LIFR	0.0153157835364374	0.71451055107022	0.521271595134522	0.979384513477895	0.0366679371914737
LIG4	0.00345735924755386	0.56500843726911	0.351438461132941	0.908365388228021	0.0184384828958869
LIM2	0.0155484945546059	0.616485334301425	0.459092463550559	0.827837957672953	0.00129908742792021
LIMK1	0.00563743073707779	1.64857974427867	1.03896396671009	2.6158897327806	0.0338182272692478
LIN7C	0.0308680726579553	0.460482282509352	0.260055507725731	0.815379510164639	0.00781220794877906
LINC00115	0.00212522566504314	0.643230879187367	0.470646304993939	0.879101693883437	0.00563335479934935
LINC00588	0.0041023173847734	0.813376081308436	0.677391887326574	0.976658655089143	0.0268979326239335
LINC00667	0.00659559995948389	0.481369720578485	0.262303702371839	0.883391297166404	0.018263967799278
LINC00894	0.00120092734410071	0.315588895539514	0.183189239938067	0.543680136570915	3.24073017402788e-05
LINC00939	0.0249792313080535	0.746876943145647	0.583540914658656	0.955931545140906	0.0204547530359076
LINC01278	0.00195075839584335	0.309049402320773	0.151276761453962	0.631369498902807	0.00127466638957051
LIPF	0.0260009407736367	1.32115223336878	1.01981422299771	1.71153057524992	0.0349871414774032
LITAF	0.000834874742402847	2.2966705469686	1.54172295250016	3.42129926311289	4.33606233356341e-05
LMBRD1	0.02380214495122	0.522237086823116	0.289164233010879	0.943171885449727	0.0312439932708971
LMNA	0.000696906086583016	2.76230408907442	1.62306766454012	4.7011742315002	0.000180315486225033
LMNB1	0.000862683135598008	1.5154512183677	1.16493927344217	1.97142670661808	0.00195152051864309
LMTK2	0.004278657888941	0.657342598587585	0.504484293253196	0.856516838475708	0.0018905120012353
LOC100129361	0.00257542073556138	2.17525784168493	1.17129595364575	4.03975328616466	0.0138717697312832
LOC100506603	0.0271289003340188	0.788607608913809	0.639018365957791	0.973214533364184	0.0269002807426126
LOC100996843	0.0320873999500243	1.4543052685437	1.14505496859598	1.84707622963054	0.00213760060462059
LOC101926913	0.0463346741742287	0.787760170191546	0.649560903890001	0.955362433335894	0.0153528896040211
LOC440434	0.0475507586515105	0.430288728512952	0.238608221373716	0.775951427068841	0.00506049941822878
LOC441601	5.68229308899326e-05	0.646302851861919	0.499542753558858	0.836179432789299	0.000895804291511139
LONRF3	0.00055976526562973	0.220119032073784	0.100100555792145	0.48403715541509	0.000166734253655914
LOX	0.0017827905929092	1.21434973229836	1.05302155318322	1.40039419694245	0.00757769743545493
LOXL1	0.000166760086657614	1.25392140208415	1.11681330026081	1.40786188903508	0.000128178646811928
LPIN1	0.00363653673486675	0.513789455990965	0.319070737558439	0.827338812413481	0.00614848102932038
LRIG1	6.48455111633695e-05	0.594012060304008	0.459487719481396	0.767921127870097	7.02315547470288e-05
LRP1B	0.042182557553659	0.558337518671181	0.412381768286981	0.755951908472704	0.000163490766538026
LRP2BP	0.0487335945203032	0.710569059397573	0.571637093235506	0.883267363416421	0.00208256186500477
LRP6	0.0384310530504497	0.60140248054659	0.385471547972376	0.938292191758629	0.0250503005340635
LRP8	0.00155922798305086	0.395426988135912	0.204371478598796	0.765089649584597	0.00586760278927673
LRPAP1	0.00151814007008944	2.58233485871747	1.52619333192245	4.36933721506143	0.000406930422080183
LRPPRC	0.00200034578052255	0.284128182960462	0.11505400757727	0.701660255495199	0.00636973777909672
LRRTM4	0.0332597298425999	0.753593350331242	0.604741949632551	0.939083088263567	0.0117430915758983
LSP1	0.00318996990629361	1.31015953813493	1.13427030108671	1.51332359995795	0.00023981877013168
LSR	0.0191203304971296	0.749128422542319	0.59864277545509	0.937442856525114	0.0115836465871568
LTBP3	0.0470800295307133	0.683135927594388	0.520432815253873	0.896704976880821	0.00604188218434304
LUC7L3	0.00896887772062283	0.595555232785931	0.378245011398347	0.937715038163896	0.0252456782128005
LUM	0.0337719689593043	1.15618214034782	1.05914862209022	1.2621053493146	0.0011751403079103
LUZP2	3.35814125967948e-05	0.746676575292114	0.646550118961429	0.862308878676766	6.99190559793118e-05
LXN	0.0205940064438046	1.33827814945901	1.02656376915309	1.74464408265351	0.0312601016063065
LYRM1	0.0142740561594905	0.540092845027563	0.299527573416363	0.973867874409293	0.0405601889610201
LYRM2	0.0387624732589572	0.573940440826965	0.376480198639452	0.874966680338265	0.0098565215104721
LYST	0.0467146532551423	0.428186941273709	0.216211940838998	0.847983029826561	0.0149766176550803
M6PR	0.0127947782052057	0.587437195416219	0.350895650954636	0.983433273167258	0.0430209656510844
MACROD1	0.0383414857627564	0.56760707081289	0.375163075698093	0.858767314020148	0.0073476502781952
MAGEH1	0.0392307717418543	0.635345290535769	0.449039600378796	0.898948863007767	0.0104199070349115
MAN2A2	0.0363451275241734	1.89571790129735	1.11448072772462	3.22459264830571	0.0182809662190188
MAN2C1	0.0191900215260832	0.392470952872693	0.185907739729045	0.828547800502007	0.0141549648394259
MANF	0.00138658244746115	2.59479777413319	1.44525560092294	4.6586745516481	0.00140613605762029
MAOB	0.0129596207799848	1.20673915614043	1.0218552892712	1.42507398674924	0.0267760751726864
MAP1LC3B	0.0302381989002585	0.355012472598816	0.156021387109298	0.807798584769883	0.0135569204919297
MAP2K6	0.0237663067146675	0.321895733232436	0.152614508072163	0.678945038595236	0.00291210029132133
MAP3K5	0.00554746574797482	0.622544771979218	0.430734477661218	0.899770074647895	0.0116696546844288
MAP4K2	0.0188298249458818	2.8828832611464	1.62034292452383	5.12917097461975	0.000316013469681338
MAP4K3	0.012539591981625	0.321060757340027	0.176394721765309	0.584371283177611	0.000200765427972999
MAP4K5	0.0191116668271716	0.436351886879063	0.290717996693857	0.654940428003239	6.26674879504105e-05
MAPK8	0.000384726577573491	0.52552486313746	0.327742217686299	0.842663431416671	0.00757251124826724
MAPT	0.000601211409472002	0.614178260751763	0.475251410361363	0.793716605055923	0.000194772273144365
MARCH3	0.000290879360919871	0.609682812114032	0.439383847064267	0.845987247530529	0.0030694262743764
MARCH6	0.0386773250166108	0.318105595092473	0.1464692577865	0.690869682542098	0.00379752640518967
MARCH8	0.00181084692419387	0.570389768589597	0.397146672785217	0.819204869148294	0.00236861053105507
MARCKS	0.000151182053862553	0.445143751937275	0.300564953547629	0.65926834632566	5.36432158513386e-05
MARCO	0.031736359839984	1.18312787148399	1.03627402438553	1.35079286688891	0.0128856659012367
MAS1	0.0135378580887912	0.681093718059989	0.526085880039552	0.881773623625679	0.00355784070389254
MASP1	0.0226859921880467	0.615960046804107	0.404422906829539	0.93814364332937	0.0239815411197887
MAT2B	0.0338889811338807	0.536654624513028	0.298065392992957	0.966224837842965	0.0380344943694731
MAU2	0.000415740053467006	0.115652135877169	0.0418237473002041	0.319804355093878	3.22739963301468e-05
MBNL1	0.0347841869336666	0.466428357252542	0.224058646783094	0.970975302996964	0.0414799393860698
MBOAT2	0.0405126235843094	0.482752423835355	0.319812567113099	0.728707770375059	0.000527521438331007
MC3R	0.00397371884719711	0.715001421251486	0.533335809617889	0.958546235172013	0.0248940284769833
MCAM	0.000837532705671884	1.68288253536496	1.25152791608258	2.26290887437906	0.00057131199979343
MCM2	0.0227228857939398	1.45108992039406	1.10311247741475	1.90883704081024	0.00777968402201622
MCM3AP	0.0156471196233009	0.233990611814521	0.0786909526833402	0.695780195185327	0.00899265972491216
MCM3AP-AS1	0.00531744729249473	0.657339041595644	0.519157712405064	0.832299328857405	0.000493069202890417
MCM6	0.0112629946093519	1.64593825368504	1.15247140099665	2.35069844909029	0.00613712537951269
MCM9	0.0053659863595753	0.39195676133695	0.174486311910375	0.880470800693309	0.0233137464887004
MDFI	0.00858192581435424	0.593419617798835	0.433146534287208	0.812997022746617	0.00115882037598772
MDK	0.00248635708282108	1.30795528609555	1.06843440574298	1.6011717904532	0.00928508714845226
ME1	0.031076531778623	1.37405127975204	1.05511415014344	1.78939588586841	0.018369397198224
MECP2	0.00276043869096054	0.339276582593442	0.141260258588116	0.814868956398529	0.015609848719905
MED12	0.033241033461471	0.425976034251968	0.183539244504189	0.988647317619816	0.0469730905175242
MED13	4.14567637183616e-05	0.278992332783929	0.130678300072787	0.595636166898894	0.000970660553755843
MED13L	0.0384072368477762	0.387214693575641	0.212329263307211	0.706144864751602	0.0019685318403748
MED14	0.0102379660466035	0.271268562483605	0.113221313342271	0.649936225076874	0.00342817087556708
MED17	0.0044658454252775	0.46640467922049	0.280809708730675	0.774664543409377	0.00321632003298903
MED25	0.0283013321599361	0.512376468080816	0.318724716399145	0.823687751640197	0.00576675575785819
MED27	0.0462615731715857	2.08205537251286	1.1425587830097	3.79407575231327	0.0166093195533468
MED8	0.00306712261696851	5.60581677485589	2.468162823036	12.7322158084371	3.81218894344391e-05
MEG3	0.0398856307163514	1.33162412191588	1.04085435787135	1.70362240274871	0.022695136638796
MEIS2	0.000774868005730567	0.649750015441828	0.490846015323048	0.860096790821053	0.00258510930146568
MELK	0.000612048625645123	1.3179017624304	1.09886411231945	1.58060039994484	0.00291506571028088
MEOX2	0.00507870378240816	1.1285227980556	1.01316002609051	1.25702127298246	0.0279780378712521
MEPE	0.000706617365693885	1.51181361065517	1.19908705562076	1.90610046422276	0.000473233572350402
METAP1	0.000425800670897147	0.239893554239072	0.0879587169951765	0.654271905405467	0.00529223202530483
METTL10	0.0446779797655539	1.87056007743033	1.07598512542163	3.25189904637861	0.0264505853732076
METTL3	0.0128807551861081	0.600745088801743	0.372298902414458	0.969368051796329	0.0368517105318104
MEX3C	0.0214465202765761	0.630928993958219	0.444056714814202	0.896442688821151	0.0101702380490004
MFAP1	0.0201454415216532	0.238641433374252	0.0865801021207084	0.657769306433933	0.00561001449666534
MGAT4C	0.000647952299776211	0.597328381381944	0.479176373429146	0.74461349722021	4.59735477321477e-06
MGC12488	0.0131393865374505	0.663408268927657	0.466494136775878	0.943442792922039	0.0223714456378028
MGEA5	0.00149620829579733	0.515314882155234	0.301115250233924	0.881886346056431	0.0155856482922875
MGMT	0.00994491531425279	1.71330389070994	1.25261217040901	2.34343102459506	0.000753145059035339
MGST3	0.0353282945210297	2.58484746747902	1.19942152745111	5.57054903319221	0.0153451453034636
MICA	0.0179038376945191	1.49669458387369	1.02358469468293	2.18848004374542	0.0375059823056516
MICAL2	0.00895248928447723	1.51487724772485	1.19755445652414	1.91628285726159	0.000533746481164519
MICALL2	0.00071318274899812	1.5504971715613	1.1855527531958	2.02778111099587	0.00135978441003946
MICU1	0.0407433084514138	0.533986943832574	0.305952060283738	0.931982794687553	0.0272543176197264
MIR3916	0.00198798573637693	0.486454233631077	0.357390723014063	0.662126088282059	4.62816815205208e-06
MLLT10	0.0267064806616061	0.462091752529573	0.253193476373744	0.843342375222409	0.011901659400921
MMD	0.0205290596474905	2.39460927299559	1.4213027807918	4.03443491971641	0.00103468709752252
MMP11	0.00112052413669095	1.85751947166498	1.34823447988936	2.55918287143768	0.000152165686631044
MMP16	0.0167027807392331	0.656816815771507	0.46810849480026	0.921599018758038	0.0149985342807721
MMP2	0.00595233713113275	1.44836164731472	1.1100593010809	1.88976522188459	0.00634775215529744
MMP9	0.0087613146578025	1.25314247179258	1.06473993935589	1.47488226614323	0.00663539976582484
MMS19	0.00355175416621656	0.286475073389756	0.13826328388387	0.593562986270431	0.000770082571591204
MNX1	0.0200359952886393	1.1834429978553	1.02359003439082	1.36826002805532	0.0229128665891166
MOCS1	0.011367890652244	0.475650108133618	0.257243622258221	0.879489347030031	0.0178151719340203
MON2	0.000377907392976384	0.221090402538103	0.105145733353179	0.464887775619687	6.89493781207098e-05
MORC2	0.0186794640131768	0.392155973247286	0.199829678540744	0.769586922606047	0.00650172904001428
MORC3	0.0285279948262606	0.475340774551376	0.277732507094729	0.813548454643214	0.00667608244942409
MORN1	0.00131069443430765	0.493588983430152	0.283532412213861	0.859267138671425	0.0125530781542023
MOXD1	0.00249480489281106	1.47720855228202	1.1863604522707	1.83936096551305	0.000487518093372112
MPI	0.00260189262388111	0.438109801467017	0.242800274013589	0.790527106780475	0.00613445431540024
MRC2	0.000362463984664885	1.57905116135891	1.1692976819816	2.13239332345496	0.00287920441740898
MRGBP	0.0173071673381667	3.04310467943773	1.48798996964319	6.22348690444224	0.00229831102645775
MRPL22	0.0149591442919674	2.75421353406247	1.18792683742224	6.38565604568169	0.018209106993254
MRPL24	0.0491943627202296	0.407742301954506	0.176423749726608	0.942354898707184	0.0358282001991955
MRPS17	0.00274633236661004	1.51711154133076	1.10736907717939	2.07846460251674	0.00946188670976112
MRPS18B	0.0283219449366785	0.339439836595712	0.131639388987951	0.875265401593966	0.0253758045041245
MRPS27	0.0344392770224007	0.321125040529539	0.140643752040232	0.733209191017599	0.0070036771593123
MRS2	0.000241513528495996	0.263629768617775	0.12952705492083	0.536572494016344	0.000236044084989844
MS4A3	0.0107832583318762	0.754310720289421	0.610156423841426	0.932522613072446	0.00917204994132737
MS4A5	0.0107639739412874	1.65797810401045	1.01615049975113	2.70520104458081	0.0429594523349381
MSL2	0.01237443190388	0.358974986893531	0.191995257451941	0.671178251616275	0.00133305937434508
MSTN	0.0401355228467	0.875895669517845	0.785335457741106	0.976898746029912	0.0173265276585412
MTAP	0.0441066930747943	0.344394010937974	0.149344295361787	0.794186577281834	0.0124012772686838
MTHFD2	0.000634579213149244	0.623648591302083	0.484454591034437	0.802835957447712	0.000248150922383029
MTHFD2L	0.00519776505812175	0.546776450039738	0.372718664186601	0.802118367134903	0.00201705571835965
MTIF2	0.00629352760431312	2.81848918367275	1.44064479879415	5.5141151275661	0.00247644855008209
MTM1	0.0161153655570332	0.624369407908671	0.420386806313993	0.927329668003544	0.0196069167023304
MTMR1	0.00220782664913821	0.316036900247903	0.155657793114981	0.641659632451068	0.0014330475826004
MTMR3	0.0268034765845462	0.372971252896277	0.178995773503313	0.777155531465351	0.00846228762474412
MTMR4	0.039994607600992	0.286609819454793	0.105692763389168	0.777207312722485	0.0140819927028786
MTNR1A	0.0281849997925135	0.676272055471464	0.515833388824031	0.886611651979773	0.00464072796320044
MTPAP	0.000652787653028786	0.433962785216568	0.265977652526007	0.708043315535718	0.000831117718315385
MTRF1	0.0107625997869589	0.774068160586319	0.601974813223402	0.99535977929881	0.045910214120762
MTSS1L	0.00970990327773469	0.766693680253762	0.645634124076458	0.910452495338439	0.00244644130931205
MUC4	0.00127864284473012	2.00791689759428	1.27860458140855	3.15322682733011	0.0024678541445998
MUM1	0.0251897698225344	0.425227840510137	0.27292659178049	0.66251776774593	0.000156987266744374
MX1	0.0292568644082895	1.41313466390304	1.12996817347857	1.76726179125631	0.00243814281525635
MX2	0.00568084031948746	1.80699585667794	1.19675198265238	2.72841329981711	0.00488841444678383
MXI1	0.000540427197114446	0.60249852527333	0.426835601776277	0.850455002923593	0.00396364990388385
MXRA5	0.0154090132164147	1.3997268476213	1.11971312281896	1.74976537116878	0.0031484884371853
MXRA7	0.000308163620540647	2.15903030348034	1.43270775236697	3.25356782892067	0.00023466086095327
MYBL2	0.000197027100379721	1.38386934461779	1.14310674443371	1.67534167066926	0.000863825333373241
MYC	0.00360517673281013	0.740929673003997	0.602178642449888	0.911651031169698	0.0045927709304536
MYCL	0.00270043622774119	0.50591299655383	0.321885267087228	0.79515276482883	0.0031415157104262
MYEF2	0.000725623063296821	0.564539984132362	0.394303378973474	0.808274568972456	0.00179386829877756
MYF5	0.00478032649844373	1.46590640940219	1.14335864938539	1.87944666555987	0.00255631306371321
MYH3	0.0234177254957607	0.802930565195818	0.67105322191686	0.960724829968181	0.0165004149239444
MYL12A	0.0121285730334436	1.66703379936068	1.09273824212321	2.54315405198161	0.0177152848593754
MYL12B	8.27064343766892e-06	2.53096932170488	1.52766329049882	4.19320523524499	0.000312162751216255
MYL6	0.00686170240626371	2.85558604945026	1.3956748523287	5.84260128511255	0.00407012466355036
MYL9	0.00743292846132659	1.1551713574705	1.01130757296791	1.31950051674593	0.0335317409671383
MYO16	0.00154786579728206	0.725823639412824	0.62260820435127	0.846150037613783	4.22924216599199e-05
MYO19	0.0189175320471993	0.439802047937415	0.205835399212339	0.939711255255985	0.0339651140481659
MYO1B	0.00573086021795344	1.53496790121151	1.06687778331307	2.20843145728743	0.0209571364297728
MYO1D	0.0331916604409025	1.13589217575623	1.00136702612516	1.28848963594988	0.0475682769371363
MYO1E	0.00913525994920095	1.85881398030654	1.12484049057043	3.07171500523673	0.0155632406035107
MYOT	0.0441496892171331	0.857705582434934	0.739610776892975	0.994656769646425	0.0422703581205095
N4BP2L1	3.65009481047007e-05	0.398059095164954	0.233601019613593	0.678297738193269	0.00070561357160598
N4BP2L2	0.0497176197707206	0.435248379312245	0.23493683359637	0.80634930161442	0.008190027418226
NAALADL1	0.0435496498531093	1.86322488207319	1.22302286590626	2.83854624304525	0.00376423616812446
NAB1	0.00906321763673879	0.514382311244446	0.26781975781833	0.987937425814033	0.0458894173344664
NAP1L1	0.0027861592852364	0.365439116592918	0.198434746513178	0.672995784673946	0.00123334707259727
NAPG	0.0289292215120961	0.530353941587348	0.315189179217067	0.892401522336291	0.0169064646902901
NARF	0.0321661351706303	2.21473716689481	1.16916338379853	4.19535950782947	0.0147094902984077
NARS2	0.00338663885422219	0.44282989861979	0.260522968153886	0.752710290770917	0.00261672853470571
NAT1	0.000893059834266574	1.69907391945323	1.08191867955951	2.66827095077193	0.0213423299261044
NBN	0.000497269744732853	0.209086483966624	0.0991513493013913	0.440913392359772	3.93631854865979e-05
NBR1	0.000147874029663764	0.139531106079825	0.0599052307336916	0.324995485793357	4.98734692128452e-06
NCAM2	9.19690837671849e-05	0.404269594911738	0.257812800184749	0.633924713020393	7.94779682929631e-05
NCAPG	0.000560126369946845	1.6809687509842	1.26667306293834	2.23076974198112	0.000321555564221674
NCF1	0.0379217868373116	1.36166227857259	1.0957441359903	1.69211415328434	0.00535663849506183
NCK1	0.000226500137014418	0.297744106177183	0.128369557851371	0.690596386301276	0.00476670131898208
NCOA2	0.0122458433607887	0.266691410405649	0.135045336496325	0.526669859392662	0.000140814678844097
NCOA4	6.80909925899753e-05	0.381007233696699	0.207557444244977	0.69940402599038	0.00184810436479189
NCOR1	0.00212886020867475	0.131524652889694	0.0434520219637331	0.398111147329178	0.000330851087790063
NCR3	0.0332472037353777	2.17847537585408	1.34869990366663	3.51876273609908	0.00145884319665936
NDC80	0.000447768994756181	1.23058859327694	1.06535171193869	1.42145384377105	0.00479521045473955
NDE1	0.000346088380401732	1.59267749886653	1.17989313175907	2.14987404123115	0.00235997744257983
NDRG2	0.0104993080075805	0.718244335471976	0.593110487204645	0.869778795969232	0.000702979100614954
NDST4	0.000155525225203235	0.522697945399235	0.409663400957916	0.666921041727739	1.80583263074579e-07
NDUFA1	0.00417861198365777	2.27372314991701	1.03991981129833	4.97136116294784	0.0395865835403948
NDUFA4L2	0.00291420537048948	1.44826832944861	1.11347388433553	1.88372730029096	0.00575664262106545
NDUFAF3	0.0033936635059445	2.69459354106338	1.1897989474803	6.1025725118661	0.0174714886192458
NDUFB2	0.000181477952628351	4.5406635886854	2.0050265834974	10.282968812139	0.000285646614758678
NDUFB3	0.00624150199254592	3.12916966774593	1.27626080895146	7.67218012248277	0.0126645540058489
NDUFB7	0.00923741835805214	2.26946975132747	1.07304016139594	4.7999069722516	0.0319989743332257
NDUFC1	0.0476424347890879	2.03131924810546	1.11850676706092	3.68907726733403	0.0199208668921307
NDUFS1	0.0084782909772666	0.409026070061854	0.205691885649091	0.813363762320025	0.0108041281428058
NDUFS6	2.04772446732449e-06	3.27702386583393	1.83625155929253	5.84826483217944	5.90875710095019e-05
NDUFV2	0.0300467471213102	3.05002683557953	1.11374219936132	8.35261849922713	0.0300412269040553
NEFH	0.0292401724558579	1.15798848661344	1.01725144863067	1.31819653531516	0.0265088040556816
NEFL	0.00792506746473109	1.11352037243154	1.00431483123333	1.2346005269059	0.041179518414592
NEK2	0.0027997982847503	1.52465931137357	1.20942529708007	1.92205837050903	0.000358441953837156
NEK7	0.0231784972421916	0.513277444151424	0.30091592494375	0.875506122595092	0.0143667230930565
NET1	0.00281639710133319	0.73503790688619	0.588328093862901	0.918332356036587	0.0067287832602234
NEUROG3	0.000866996529351849	1.5098422806005	1.16863462221518	1.95067275002331	0.00162003969134333
NFE2L3	0.00177347447525478	1.82273241439041	1.2911720480099	2.57312994003414	0.000643322924528472
NFIB	0.000624725310359175	0.698659810010768	0.494530130533367	0.987049119934965	0.0419616685393469
NFX1	0.01987963862814	0.2989712319974	0.11097855507364	0.805415041696412	0.0169429799857996
NFYB	0.00143393027187444	0.384835777787278	0.190614304773159	0.776954153789163	0.00772133141518786
NHLRC2	0.00451482541750015	0.333065155373995	0.18537104439891	0.598434335222181	0.000235717896167383
NINJ2	0.00943712122188944	1.21229563275564	1.05539498895115	1.39252196247297	0.0064813199279204
NIPBL	0.0304968933954143	0.310573479183103	0.150704420054571	0.640033556659919	0.00152709968855816
NIT2	0.00297799564090528	3.31623767017861	1.69778569889295	6.47751497275691	0.000448864410841315
NKTR	0.0141633640143503	0.590598382776949	0.370655599385458	0.941052692356636	0.0267205981697287
NLGN1	0.000132895691724033	0.47631193642782	0.349283027029528	0.649539322632017	2.78077603109855e-06
NMB	0.013423188948898	0.761634665511261	0.628367010689708	0.923166483663321	0.00552683427685001
NMD3	0.00103430811546534	0.572078348517869	0.418981098729184	0.781117902061906	0.000440541015275481
NMRK1	0.00393368630901558	2.07437759792003	1.23415604964563	3.48662749738013	0.00588615165936318
NOC2L	0.0499984015688862	0.384623694579851	0.185144297708243	0.799027505915285	0.0104247362706615
NPAT	0.0186357616342381	0.398565584615012	0.219639169742058	0.723252256990697	0.00248105514024883
NPEPL1	0.00110325231732833	2.55870163732136	1.5388222455738	4.25452263096816	0.000293086235229492
NPEPPS	0.00372557345287894	0.42318693114215	0.19491845928903	0.918779982884824	0.0296956350919535
NPHS1	0.00050670404631592	1.28943207665708	1.00706680710869	1.65096800785805	0.0438202367877336
NPPB	0.00472128348711243	0.772296581180196	0.6203002524606	0.961537589154057	0.0208484473808997
NPTX2	0.014742728517804	1.22481688808871	1.09306844812206	1.37244507599199	0.000478388728690726
NPY6R	0.030847094562676	0.51153323663639	0.322871218401787	0.810435360200111	0.00430092816254991
NQO1	0.0449269702899976	2.15051689708019	1.33363146615166	3.46776680215304	0.00168392921493833
NR1D2	7.84022919355643e-05	0.53716545234719	0.375960650612218	0.767491817895007	0.000641294438327081
NR2E1	0.00536168202710596	1.36292094331071	1.12882315210902	1.64556644169143	0.00128094780260623
NR2F2	0.000136768967310741	1.80479476744495	1.34712251479724	2.41795687980684	7.59762938078996e-05
NRD1	0.0231798146390956	4.15255277160201	1.80394523646935	9.55887915682439	0.000817285306827346
NRGN	0.00378941919653908	1.14957302996943	1.04100705041502	1.26946128818843	0.00588751265546918
NRL	0.00802954622000107	1.54345327170709	1.01325268850413	2.35108974194802	0.0432510520658595
NRP2	5.50419995395401e-05	0.396543252258511	0.228956828633578	0.686795636759164	0.000964481665078094
NRXN2	0.00709583544637271	0.679131592070044	0.522775111666838	0.882252634171931	0.00375146913824878
NSUN6	0.036462594896736	0.707471897283484	0.540051891834977	0.926793319333164	0.0120127342348472
NTAN1	0.00112270407677317	3.39612523186098	1.93058818849334	5.97417235805415	2.20847181673948e-05
NTRK2	0.000569748790830049	0.7347547408879	0.587482310267691	0.918946017304335	0.00692161013047642
NUAK1	0.00621342913028844	1.35253519562809	1.07958561427833	1.69449410145725	0.00864377618819723
NUDT11	0.0286133021034413	0.644958203293238	0.464202123064945	0.89609905540446	0.0089547457976096
NUMA1	0.000129811904862498	0.503487067660996	0.367543823178006	0.689711569929161	1.92468494613051e-05
NUP133	0.00689665376358095	0.41284747362563	0.222146969566871	0.767253484534968	0.00514444179855187
NUP160	0.0365663070926676	0.527689905487003	0.334411106548389	0.83267759622867	0.00601874736110423
NUP98	0.0319460556396417	0.357366092715251	0.162418704254459	0.786304291791927	0.0105431053629833
NUSAP1	9.29141941830025e-06	1.46246451973642	1.15839577042491	1.8463486539694	0.00139178171136532
ODAM	0.0355488319398256	0.710137799293264	0.537948498796531	0.937442329727221	0.0156960538867889
OLFML1	0.0370744894936788	1.48536474353286	1.0250150566365	2.15246440239645	0.0365722582428543
OLFML2A	0.0348694942892416	1.59623925871003	1.15476174865516	2.2064982443474	0.00463921022251924
OPHN1	0.0295562813741383	0.579145411768145	0.364878693311571	0.919235390063425	0.0204910046577344
OR2W1	0.0122184736703641	0.53116100058405	0.362434405654139	0.778436053917795	0.00117730964835298
OR52A1	0.0100437272512595	0.650045675281813	0.442792287741726	0.954306097126652	0.0278977150949533
ORAI2	0.00174544793951226	1.81573815638241	1.16845266203345	2.82159916243882	0.00799787467452213
ORMDL2	0.0155343591734549	2.12582968323245	1.23520975911487	3.65861086245831	0.00647801856992449
OSBP	9.1689027299946e-05	0.264723229149055	0.13439629115644	0.521430966941866	0.00012169224127324
OSBPL10	0.00385584799725514	2.35681508302042	1.31437903244698	4.22600878318304	0.00400857308136598
OSBPL11	0.0150653763072591	0.549769203322886	0.39381273972989	0.767487047599289	0.000440366745767127
OSER1	0.0207289430736972	0.194272785085277	0.0613245258651555	0.615445688202789	0.00535208547165828
OSGEPL1	0.000299625683994331	0.662692774341586	0.520902309787916	0.843078836304934	0.000809256376805533
OSGIN2	0.00020931565332627	0.251446312427102	0.146482865453023	0.431622141181176	5.50762725615603e-07
OSR2	0.025488145821268	1.41989863352729	1.11903310403843	1.80165548473659	0.00390592813722771
OSTM1	0.00068870864741799	2.0143375338431	1.09720459973404	3.69808484327594	0.0238684798837542
P2RX7	0.00857316860745816	0.653328920393882	0.498686334177377	0.855926158327838	0.00200938018811329
P2RY2	0.0354113104977476	2.05019354526446	1.45276876222502	2.89329842597001	4.408016293517e-05
PAK2	0.0194211404415073	0.208515190353677	0.09424811363222	0.461320475631951	0.00010904536299992
PALB2	0.0203627561129128	0.348135036425648	0.173883915312271	0.697005259913962	0.00289114947164176
PALLD	0.0243777950348795	1.64180537888936	1.08365896153317	2.487429161603	0.0193356673443348
PAMR1	0.0036981975108743	1.46747221866436	1.09671130624953	1.96357482619199	0.0098441548211998
PANK3	0.00818130963967034	0.432391749791911	0.232761708358792	0.803236179208288	0.007969137928164
PAPSS2	0.00371197326034733	0.549176891160957	0.333214326325849	0.905108916266357	0.0187196868085241
PAQR3	0.00598992587087788	0.500841836551503	0.276176410619887	0.908269264117303	0.0228001839409444
PARD3	0.000585748031312616	0.533838560579025	0.367540012245009	0.775381181004884	0.000981418557010231
PARP12	0.000450703111005479	2.69124890765779	1.66637707687689	4.34644762189343	5.16793131167125e-05
PATZ1	2.6521217342812e-05	0.255819447687431	0.130738277834325	0.500569465187801	6.87798268393691e-05
PBX1	0.00678168008233881	0.389258738480045	0.230881576943182	0.656277419312516	0.000399644398557357
PBX3	0.0176937671090224	1.75223939828233	1.18577529970454	2.58931258701196	0.00487453914088642
PCBP4	0.0177950445465326	0.576021446484226	0.381814599450419	0.869010004560776	0.00855959078458759
PCDHA10	0.0468513935768616	1.38043356534551	1.09834049465579	1.7349782126805	0.00570631022500771
PCDHGA1	0.0124386899637112	0.531539784081172	0.336993429563783	0.83839777655838	0.00656690000395177
PCDHGA3	0.0319006472295429	0.676882852720553	0.538607802968057	0.85065681147268	0.000816074679341534
PCDHGC3	0.00596910091519121	0.656326289078556	0.517348925544389	0.83263765800296	0.000523055451223678
PCIF1	0.00340487187114702	0.304465299829838	0.122980483172988	0.753770975757837	0.0101375230411342
PCNP	0.0308555857859386	0.484288740317049	0.270949303066142	0.865606891561636	0.0144033849743814
PCOLCE	0.00796385093079599	1.29138139970877	1.10200389589176	1.51330310694071	0.00157539250448029
PDE3A	0.0371839705700985	0.507464350614588	0.324283699963408	0.794119677226282	0.00298859744021025
PDE6B	0.0388690703931118	1.52320004892846	1.16029301858855	1.99961419390251	0.00243981917982964
PDE9A	0.000542525273536265	0.720129881826037	0.597485074258899	0.867949793293196	0.000567525053859683
PDGFA	0.00196111385772979	1.56631598329154	1.15972091320411	2.1154622043819	0.00343031376801478
PDGFRB	0.0135977554759562	1.69887431764504	1.25157298734464	2.30603726377737	0.000675522054171792
PDGFRL	0.00487376321229038	1.45656578368907	1.16727944711745	1.81754582199911	0.000870925432134438
PDLIM1	0.010227330620891	1.34308976896887	1.07887179158381	1.67201528632119	0.00831008067807165
PDLIM3	0.00261139905548002	1.4243443797683	1.11821429283089	1.81428275884536	0.00417045286952392
PDLIM4	2.94947961998471e-06	1.40127417085427	1.17719359031802	1.66800882883916	0.00014770212084248
PDPN	0.0455883782840047	1.15765201924907	1.01923069795376	1.31487228589365	0.0242508517360781
PDSS1	0.0144249357874057	0.421870986021723	0.228238998999137	0.779775277789463	0.00589424325477246
PDYN	0.0164990879921517	1.17044882221126	1.04642517175334	1.3091719144335	0.00588642543779647
PDZD8	0.00529297068637324	0.518424960281727	0.362003436208733	0.742436155462733	0.000336735581886614
PEA15	0.00333359691758484	0.515063030244498	0.324021688154444	0.818741259684431	0.00502118142197738
PECAM1	0.00085873791300406	1.68467664035289	1.19338405433363	2.37822465638312	0.00302708629638043
PELI2	0.0113164776535207	0.768845810494445	0.612873288648187	0.964512389859086	0.0230678768224797
PELO	0.0193259098669689	2.09147011254412	1.11961712678316	3.90691346802921	0.0206484329673346
PEX1	0.0414096095580807	0.512380412423358	0.277135655530959	0.9473111156778	0.0329584700982298
PEX11A	0.0252589060788209	0.630028441048265	0.448548197350709	0.884934637736048	0.00769521013284001
PEX12	0.00687060794630212	0.416234062948758	0.258185866557758	0.671031290243275	0.000321620984515875
PEX13	0.00517148830333836	1.55695413151121	1.03239721663309	2.34803632611046	0.0346808517936789
PEX19	0.0331913102057906	0.276400396188476	0.132027468526046	0.578646094377513	0.000646794963672835
PEX5	0.00426377401819922	0.392446711095814	0.218497779727081	0.704878654795925	0.00174547151764893
PFDN5	0.00161100162256345	0.164010667450363	0.0548030068594853	0.490839838523525	0.00122772101023484
PFKFB4	0.0399660599068651	0.677824919850066	0.47001053024826	0.977524102975031	0.0373741589596708
PGLYRP1	0.0277498957204515	1.71229966179422	1.14085742058083	2.56997068949063	0.00943044013103342
PHC1	0.000169028123976789	0.404388209392181	0.247324599980942	0.661195141558969	0.000307230841054079
PHF1	3.63080006339223e-05	0.199332066286458	0.0944347414325398	0.420748466584333	2.32415185957857e-05
PHF11	0.00545225820761897	1.52605316262095	1.13289389995848	2.05565433376485	0.00542137174969975
PHF2	0.00319155999604626	0.446259512476454	0.253019000140474	0.787085366573884	0.00532095592854595
PHF21A	0.00702428036125813	0.469133226168337	0.269521958357866	0.816579046976524	0.00743876193296347
PHF3	0.00754243796468157	0.31146800561373	0.144119476342109	0.673138155808365	0.00301118916121387
PHLDA1	0.0130531210417062	0.669042039442153	0.500844513233129	0.893724975943906	0.00651819640270772
PHLPP1	0.0015155603164918	0.619714580441024	0.451479640721272	0.850638936005292	0.00306636773155187
PHYH	0.00611425199218618	2.24766022172402	1.42912881738355	3.53500427034257	0.000455834882248897
PIAS1	0.0133966291994619	0.464229164616916	0.240870971639537	0.894706056998138	0.0218870727595833
PIGB	0.00111809845575861	2.99930224696607	1.51377558889019	5.94263379240441	0.00164171432799199
PIGT	0.00194567758702524	1.90423071236037	1.17195921678155	3.09404504352507	0.00930410578411165
PIK3IP1	0.0283164615413445	0.628213726948836	0.39836067638063	0.990691376248844	0.0454782930201374
PIK3R3	0.042317434643306	1.84843124310341	1.03210881773689	3.31040487375411	0.0388038243170787
PIP4K2B	0.0210275188039707	0.49064410390455	0.272120314780751	0.884651470766738	0.0179100333375106
PIP5K1C	0.0467148741953818	2.11538309073763	1.11241074286723	4.02265588432274	0.0223227513833988
PKN1	0.00465148993895181	0.449868224500861	0.25391692120161	0.797037938463605	0.00619364691071723
PKNOX2	0.000338979129150041	0.389665499455722	0.239392933970677	0.63426768262373	0.000149680094845265
PLA2G2A	0.0246663522139819	1.14534282263249	1.00601556076057	1.30396609408704	0.0403067545099239
PLA2G5	0.010081213706519	1.26123438253281	1.01379071782017	1.56907351756311	0.0372619720040781
PLA2G6	0.000986564897786812	0.297514758054673	0.134690175143713	0.657175114412661	0.00271563657709482
PLAA	0.000675234005261038	0.458355587186317	0.317081884530312	0.662572838609547	3.33367906707467e-05
PLAT	8.46150676243607e-05	1.54290054015779	1.26246803552113	1.88562562365119	2.263115552071e-05
PLAUR	0.0299244772729118	1.43486975452662	1.08579862172076	1.89616303729732	0.0111255515852066
PLCB1	0.0467291807900523	0.729299011087655	0.584436163711794	0.910068679178653	0.00520518947937597
PLCB4	0.00912795551946677	0.65815129462265	0.479618299925676	0.903141366125095	0.00957098539473917
PLEKHA2	0.0113666014198578	0.453590330685108	0.285309761423425	0.721125653270877	0.000831407390037409
PLEKHF1	0.0482275367653178	1.28758004173285	1.05473643314364	1.57182620394323	0.0130067859447032
PLG	0.00435322943780192	2.14549272869543	1.34342465636625	3.42642144244674	0.00139369955791856
PLIN2	0.00357499913238257	1.29519547587262	1.02161356932154	1.64204095471731	0.032631014352258
PLK4	0.0063405791952903	1.53147385851219	1.16866456925215	2.00691647630516	0.002002643020856
PLOD1	0.00481315564004137	1.74265592796014	1.17865381236148	2.57654083956185	0.0053720063740104
PLP2	0.0283067056994307	1.21498841055402	1.02976518236877	1.43352762654579	0.0210257668597223
PLS1	0.0115011382787346	0.788820150798919	0.644442085146007	0.965544064623671	0.0214527493413498
PLXNA1	0.00165551415177922	4.00468121350969	2.08579278770404	7.68890932808853	3.06189384695196e-05
PMP22	0.0270089528269424	1.79254470429819	1.20364199551172	2.66957827068956	0.00407774238406445
PNISR	0.00521654024191953	0.599188902305835	0.38593597301036	0.930276952018759	0.0224910894986286
PNPLA2	0.000460604671560838	0.449415503265854	0.29347770096919	0.688210020416183	0.000234577413009044
POGK	0.0357093133347989	0.366713358892862	0.200402231349071	0.671043863559797	0.00113829468194482
POGZ	0.000819466110002165	0.445336460557616	0.242157076617404	0.818991399600217	0.00925875596495619
POLA2	0.000534807248019353	1.65683970389703	1.22212750039465	2.24617955452534	0.00114642956288134
POLD3	0.00116905867552042	2.42316520984235	1.40956937434389	4.16561947291415	0.00136563063057554
POLDIP2	0.00348283218833667	0.379916739031431	0.165809183314854	0.87049900198951	0.0221483838645814
POLDIP3	0.0101624530900922	0.432606222612903	0.209389651575613	0.893779336443584	0.0236183227707463
POLE2	0.0145007121912896	1.74576675855908	1.10431379285424	2.75981482347759	0.017097162375451
POLG2	0.0352693283187087	0.6485289097215	0.447998679950213	0.93881916525133	0.0217638257909284
POLM	0.00468578937179909	0.812962759222013	0.664466128622252	0.994645805727132	0.0442060971145031
POLQ	0.00482841966673353	1.96593299765035	1.25799854331478	3.07225518804392	0.0030013276750074
POLR2F	0.0257227165192089	0.625709664399213	0.441109769029315	0.887562714795729	0.00857179846012102
POLR3F	0.0363474559558394	0.444548460502737	0.262394669405487	0.753153004910935	0.0025794638877891
POMP	1.76138560181727e-06	4.62779444036695	2.11727197679874	10.1151300432703	0.000122952967522608
POP1	0.0148922037273193	0.273560271929759	0.1330865956431	0.562304731116348	0.00042186447633682
POP4	0.0116334646361801	7.29690112674408	2.70923714014278	19.6530474444452	8.43934230247712e-05
POSTN	0.000902446804780133	1.20561326260235	1.08181704216558	1.34357593041154	0.000718072555411946
POU3F3	0.00702937911311574	0.746179261528089	0.628962007156394	0.885241849268262	0.000785231760334958
POU3F4	0.0333048370374069	0.692321854552076	0.534491772788357	0.896757582983824	0.00534567382229799
POU6F1	0.00169801180753582	0.33403573081138	0.181028273277695	0.616367086966192	0.000451122135340379
PPAP2C	0.00808232607954096	1.25643662268738	1.02076375862593	1.54652138997872	0.0312504937208501
PPARA	0.0470106012492816	0.434632367576971	0.262826812029769	0.718744383370472	0.00116716996783383
PPCDC	0.0218824126716017	1.57893603100594	1.1309763405593	2.20432461812234	0.00729784056793067
PPCS	0.000877360619131795	1.69269683673775	1.09119404554087	2.62576815994426	0.0187957589235975
PPFIA1	0.00423383576127012	0.432362527259648	0.236391250797338	0.790796420543558	0.00649098635218433
PPIC	0.000351137299347548	1.72132389561849	1.32472185962131	2.23666268666708	4.81454774567274e-05
PPP1R10	0.0411484015871275	0.376054194997088	0.178236133930005	0.793423614262434	0.0102462180563015
PPP1R11	0.0305694017352842	0.441496704887475	0.213856810821198	0.911447896739966	0.0270585262868247
PPP1R12A	0.00175045584592781	0.335977446976091	0.178155568362558	0.633608289171475	0.000752236966033639
PPP1R12B	0.0310871068604733	0.561654933742683	0.337299936074687	0.935239621651301	0.026601932200477
PPP1R15A	0.00397162264754169	1.46305369972241	1.03049563512658	2.07718116924244	0.033341144837537
PPP1R3D	0.0275150191066371	0.519563296050466	0.350666022778764	0.769809451351188	0.00109788910472857
PPP2R5A	0.0215429814343153	0.49952178037873	0.337875250565862	0.738503363755839	0.000502238287521905
PRC1	0.00573856039027165	1.63625664831759	1.26144986538334	2.12242744847407	0.000207404313762869
PREB	0.0218712715239041	3.09637609396516	1.20262871227792	7.97215700689454	0.0191626618232634
PRKAB2	0.000135351151769547	0.441967661327964	0.28171384285266	0.693382375824084	0.000379992404561749
PRKAG2	0.00843405921895213	0.4544864948383	0.288259059919693	0.716570622439238	0.000687225017367719
PRKAR2A	0.0060677074997435	3.20537720008253	1.44026684587174	7.13370791270987	0.00432030326466229
PRKCA	0.00885442539683168	0.355397136832625	0.194988145740028	0.647768224009006	0.000730959684438676
PRKG2	9.86772903768252e-05	0.46964036222863	0.344739925661016	0.639792647780282	1.65816380030487e-06
PRKY	0.0120203633805662	0.677628418080591	0.521992673331567	0.879668042196323	0.00346726238577524
PRMT5	0.000381224452372653	0.384628772049673	0.224081174008627	0.660204021792318	0.000527815993109768
PRO2012	0.0461694392390547	0.613650022365621	0.446848737078608	0.842715484464002	0.00255014230419471
PRO2214	0.0305025338520368	0.73067812443677	0.574265041595726	0.929693578503227	0.0106761154176731
PRO2958	0.0187605202842946	0.619042356277555	0.477331716068904	0.802824170205254	0.000299457367129137
PROCR	0.0416011573767063	1.76983834170612	1.18994413826486	2.63233176671682	0.00482383916811358
PRORY	0.00017252197978912	0.602617777659366	0.412100612355016	0.881212439544421	0.00899682460355521
PROX1	7.4305043680889e-05	0.493989559571946	0.352943965415084	0.691400643949518	3.93402988389897e-05
PRPF4B	0.00604668619167736	0.378904117099876	0.169130029590474	0.848863624649439	0.0183680890280895
PRPF6	0.000881614063102942	0.355315872015737	0.204305374833709	0.61794443249015	0.000247531332856198
PRPS2	0.0144297479306308	1.81340121982197	1.23693298083975	2.65853044181852	0.00229354826493906
PRR11	0.00139612245112164	1.69357047309055	1.01006365859915	2.83960414069545	0.0457234086191239
PRR5	0.00902989718660308	1.71691272643714	1.051418818199	2.80362997045378	0.0307445055971291
PRR5L	0.0261874889342776	0.707376125836735	0.519577107824324	0.963054329893561	0.0278710528572551
PRRC1	0.0280377459717586	0.637162440444493	0.470337821018011	0.863158260661407	0.00361363381200654
PRRG2	0.0295285801213703	1.27668418976188	1.00337385979475	1.62444188123593	0.0468816589320806
PRRX1	6.78289355403594e-05	0.616611614816765	0.465195607345448	0.817311852312053	0.000770577137489185
PRSS12	0.000280782842437044	0.572455953253993	0.364027961783069	0.900221556637522	0.0157329908732299
PRSS22	0.0093651417997852	0.405667728699709	0.218666754083362	0.752589513656218	0.00421738773370515
PRSS3P2	0.0343225866618065	1.68665860462954	1.17857494754617	2.41377712507285	0.00425800229733245
PRX	0.024901402511632	1.50675129281503	1.08034662605502	2.10145466616575	0.0157233707750151
PSG4	0.000878299508420999	0.299222107535879	0.144370933038027	0.620165484520559	0.0011752118336253
PSMA2	0.0341908070168466	2.33617385328648	1.06540138691177	5.1226780252271	0.0341661292840727
PSMA7	0.00547965503967485	2.90849646610855	1.41605216381453	5.9738983559605	0.00364627515882323
PSMC1	0.0314619695014385	4.35285850777196	1.71061486130651	11.0763548343146	0.00202491246415691
PSMC2	0.00651197763631317	3.66544705580485	1.67360523394759	8.02788007971134	0.0011644837975222
PSMD1	0.0071973681898212	13.8385222661415	4.05080357472323	47.2757305995958	2.76827657898571e-05
PSMD10	0.0199562099429398	0.270954681367892	0.0966209400579596	0.759839837111251	0.013064770054613
PSMD14	0.000285788314167923	4.38460206483302	1.69637407178732	11.3328396057613	0.00228262015978773
PSMD2	0.00507750910325822	2.56430267285738	1.22612687961344	5.3629426997772	0.0123668726570786
PSMD8	0.00778611889553216	2.29272006604311	1.4351852234535	3.66263895094168	0.000517347126106142
PSMD9	0.00118136663390211	2.98859969623215	1.467442108566	6.08659659701808	0.00255486355266162
PSME3	0.0016405802330961	0.278387947938002	0.121033453472007	0.640317592648515	0.0026217008458192
PSRC1	0.00427773539308252	1.68077401645629	1.22316585009113	2.30958156180057	0.00136348751178755
PTCD2	0.0477247751899077	0.747522385237507	0.579071497101738	0.964975342816774	0.0255072603798864
PTCD3	0.0311810311106864	0.326639836873656	0.155220211419278	0.687369138704815	0.00320328545524678
PTCH1	0.00611993165858082	0.68818142488133	0.539141741040019	0.878421456736261	0.00269174508305766
PTGER1	0.0113208419265257	1.82438415342306	1.01061974305927	3.29340245143618	0.0460411184255235
PTGIS	0.0129642763484953	1.80564173935972	1.19242309724874	2.73421581520899	0.00525030558520834
PTPLAD1	0.00953043172496093	0.687056031198781	0.533138518310549	0.885409652077806	0.00372639620673773
PTPN11	6.43601369563207e-05	0.246136254775791	0.125597621558552	0.482358305541717	4.42977526381981e-05
PTPRM	0.00572675055830019	0.619034140784978	0.387248373948458	0.989554232468898	0.0450874248519678
PTRF	0.00429017894803119	1.55538171975079	1.2124290930635	1.99534332191105	0.000509695145927116
PTS	0.0382289813771667	3.00190944653849	1.39515395606472	6.45911534425593	0.0049272461833567
PTTG1	0.000102371366971443	2.0207901970309	1.50552592561718	2.71240298883738	2.80891112422701e-06
PTTG3P	0.000495418801321867	1.45968145992927	1.1688452912593	1.82288450010837	0.000849538650302571
PUM2	0.00290116000927754	0.221458082900222	0.0944892000176041	0.51904008577387	0.000522455038482594
PUS7L	0.00162449203474702	0.521455163239979	0.366705084696126	0.741509999772594	0.000289093806453103
PWAR5	6.03348183125796e-06	0.676068248240731	0.570420826935219	0.801282587690645	6.32065466019578e-06
PWP2	0.00857797701053964	0.741674408901213	0.566994926862634	0.970169048712197	0.0291845255878946
PYGB	0.00123493451442325	0.720240539033247	0.595070024586663	0.871740152643757	0.000753860526832425
PYGL	0.0124579285398281	1.45959319057635	1.10456780530926	1.92872929279372	0.00782873336468263
QPCT	0.0343076839659522	1.48303780239353	1.12845703181724	1.94903400068887	0.00470110239658177
R3HCC1L	0.00242498399000712	0.776890500827976	0.640872783205584	0.941776380731602	0.0101453971137357
RAB11FIP2	0.00840986696954249	0.519860773698899	0.317453931421286	0.851321080891478	0.00933320324634288
RAB11FIP5	0.00489048119255009	2.02150545876828	1.08520956255449	3.7656176842109	0.026581582905968
RAB14	0.000680620898311002	0.335309061269308	0.126882964081134	0.886109237623194	0.0275360724543232
RAB15	0.0142232608999846	1.54669011168043	1.13642981853592	2.10505766616719	0.00555064613750419
RAB2A	0.00757455887405634	0.381604317551178	0.190662683053742	0.763766946113171	0.00650480919140588
RAB5B	0.0006561006079423	0.225992882110422	0.114995307651547	0.444129276294762	1.59931134678358e-05
RAB8A	0.00146217527827575	2.6775361306889	1.45553269022306	4.92548176987065	0.00154023121380783
RABEP1	0.0021734559565928	0.496569778795088	0.273336827197841	0.902116073199778	0.0215535931108963
RABGAP1	0.0260811552530779	0.468909044557973	0.268476276686426	0.818976241707498	0.00777120468540401
RABGGTB	0.000156187511202832	0.281092856721532	0.152047132723542	0.519662506517217	5.17081087293244e-05
RAC1	0.0189360600927997	4.34495760968919	1.51108426898609	12.4934505755018	0.00640980858620189
RAC3	0.0387007338812407	0.686855506436142	0.546093045907928	0.863901289820106	0.00132614374740749
RAD21	0.0127927130547285	0.388952760178179	0.203432381332417	0.743658647946608	0.00429544829538341
RAD51	0.00158409457336095	1.6426921860291	1.11880458812743	2.41189359310502	0.0113143137465108
RAD51AP1	0.00219331397860534	1.41993208922396	1.1266227919456	1.78960265354305	0.00297929920855218
RAD51D	0.0140392469348629	0.387875016355053	0.171938341030999	0.875005699196015	0.0225102166057523
RAD54L	9.61395926981634e-05	1.41505253424451	1.11926174434914	1.78901287815944	0.00371178156107893
RAI2	0.00709218719162286	0.708987864701475	0.530915448649217	0.94678690095167	0.0197795510177963
RALB	0.0134161582721988	1.82189981800991	1.02551033850867	3.23674839952525	0.0407686560943004
RANBP2	0.0371449415786473	0.33925750000021	0.153590750820031	0.749365770346779	0.00750500704470346
RAP2B	0.0307067193762522	2.11250498694272	1.25135337866751	3.56628063338102	0.00512265702343199
RARRES2	0.00152927070251607	1.34904927133908	1.14351834268067	1.59152141996617	0.000384941240412786
RARS	0.0049031564731149	2.29162845804572	1.20199381588932	4.36904160429438	0.0117760066704843
RASL10A	0.0155177645695806	0.740606692437113	0.598193371913486	0.916924691305285	0.00585217350304189
RASSF4	0.000783123593233737	0.588893093353896	0.455635202205427	0.761124412076407	5.22637660768857e-05
RASSF7	0.012282973499789	2.86103836380166	1.22034277628492	6.70757485373416	0.0156050582546025
RBBP8	0.0385038703922284	1.54342459585403	1.07334405516404	2.21938107508605	0.0191864444781387
RBL2	0.000646884302502149	0.291846437346407	0.173531895799368	0.490828170806514	3.43353931814149e-06
RBM12	0.00676274183987602	0.368263345032122	0.16357150768643	0.829104611264144	0.0158403213015518
RBM12B	8.11164101048867e-05	0.421936842728872	0.280860803163123	0.633875205251084	3.24652174122234e-05
RBM25	0.0102949757332906	0.307092027929824	0.127351323009703	0.740514596859484	0.00856625228196473
RBM41	0.00460150249080293	0.44758685263738	0.233303493642009	0.858684057947444	0.0155939433181533
RBM4B	0.0021794107476597	0.532886433666938	0.301465072772386	0.941959705563208	0.0303350159493727
RBM8A	0.000217539830663638	0.281600744525713	0.134234584994034	0.590749241866094	0.00080115722181759
RBMS1	0.0100455926574613	1.53554013072389	1.14209985349299	2.06451606298014	0.00451542129123633
RBMX2	0.0375016911634247	0.182690733193361	0.0679595058812466	0.491114577157893	0.000753541328825646
RBP1	0.00353749697694483	1.19700443451928	1.03429727343898	1.38530735123643	0.0158498162910091
RBP3	0.0488216609407385	1.35734011095508	1.04398562066289	1.76474861371914	0.0225254366683914
RC3H2	0.00544182141784377	0.348700177054729	0.159496678746957	0.762346993261883	0.00829291542924189
RCBTB1	0.0181700910507689	0.466281558524051	0.285232871098879	0.762249073825181	0.00234548962794817
RCN2	0.00572593593707582	0.462250693270935	0.25117189553929	0.850715017182466	0.0131577656398114
RCOR3	0.000781236632029225	0.519087546173967	0.354208027629787	0.76071647047632	0.000772351221912138
RECK	0.00101301507502694	0.269472784212572	0.144731755661271	0.501725285508347	3.55398322486045e-05
RECQL4	2.93431974822678e-05	1.63438171335614	1.28574038716246	2.07756061147626	5.99281960764979e-05
RER1	0.00624896930975138	4.12738012466049	1.90592548879438	8.9380549206141	0.00032316527167125
RET	0.00161882622358567	0.412212637146317	0.239591946909921	0.709202710753068	0.00136879614019476
RETN	0.00154438209695817	1.30673324145721	1.08377883752926	1.57555370634663	0.00506510938564111
REXO2	0.00352449705396685	2.31864529043554	1.50000555238039	3.58406405518129	0.0001538860445138
RFC1	0.0132257257225656	0.353630737120237	0.156942681204759	0.796817648814392	0.0121435260075028
RFPL3S	0.00963377920294295	0.346266151151682	0.212662387674565	0.563805611064998	2.00933653561569e-05
RFX2	0.0287062766910416	0.819920512292904	0.673604605115259	0.998018186594238	0.0477322468250342
RFX7	0.0134972969598248	0.619544533890489	0.496240214994949	0.773487149721411	2.35416201543575e-05
RGN	0.017914479209697	1.70602711750797	1.22692155389901	2.37222055185453	0.00149396836350852
RGS11	0.0198831522112481	0.576947762943819	0.458224879429986	0.726430920948581	2.88371710748789e-06
RGS14	0.00327568175473758	1.86109020390756	1.24049124087892	2.79216542039152	0.00268908541747608
RGS3	0.000576504434612213	2.2539429086676	1.4617211004124	3.47553212038853	0.000235054982305454
RGS4	0.0114287550608604	1.14819081347068	1.00216550291282	1.31549343926395	0.0464662882016251
RIC3	0.000805416325977193	0.569598393694323	0.394948047916169	0.82148103228002	0.00259093505796007
RNASE1	0.0204064375895792	1.42459207306191	1.14913715435017	1.76607515208094	0.00124681080124049
RNF10	0.0196432927564503	3.12816630035215	1.33151982594183	7.34906398839182	0.00887101886326113
RNF185-AS1	0.0332714727169554	0.619805716355899	0.424696296107708	0.904550215173107	0.013135462609265
RNF7	0.00188318249012642	1.89707038536922	1.17106143368762	3.07317442408826	0.00928048093072901
RNMT	0.00320787387953458	0.266192726676608	0.110517393706418	0.641153083321512	0.00316734461492285
RP1-181J22.1	0.00407352417223938	0.65105725192413	0.505124829674271	0.83915008802148	0.00091884773547587
RP11-116O18.1	0.00208037547458417	0.709340984787227	0.594255013096103	0.846714998797228	0.000143437779338643
RP11-119F7.5	0.0433025766414162	0.573354403144693	0.409654817425485	0.802468950985064	0.00118313960500517
RP11-209A2.1	0.00271045402222525	0.39820543819816	0.243748712681758	0.650537060343849	0.000236130447665299
RP11-654A16.3	0.0139000473320863	3.00363905379886	1.53992792355774	5.85861677516844	0.00125296193269678
RP3-334F4.1	0.0232006991331642	0.442455719504418	0.241394559495493	0.810983744336735	0.00834779905018714
RPA3	0.00137351949290432	1.82356485892469	1.3087347988739	2.54091875417871	0.000385747146046915
RPL18	0.0021841547630207	0.352721078449156	0.176948855635729	0.70309671534951	0.00306805069258776
RPL3	0.00222190954438439	0.419152442498873	0.232451506207644	0.755808266933026	0.00384368145325346
RPL30	0.0037803375691069	0.226597795649311	0.0932863442731108	0.55041883561008	0.00104342664188786
RPL32	0.0184321300762395	0.244969077863453	0.0968202389496842	0.619806868483937	0.00297850451134416
RPL39L	2.43750046459157e-05	1.43768440800478	1.19662029892427	1.72731187902977	0.000105806325670806
RPL7	0.0480740840557331	0.203014323775106	0.0575560320699074	0.71608160214735	0.0131664065959646
RPL9	0.00515619116422916	0.0733858918864889	0.0176965653009165	0.304323976794329	0.000319102803756335
RPN1	6.53949668599774e-05	2.85992086361232	1.42306494076277	5.74755734038459	0.00317075629528489
RPN2	0.00879237380195652	1.7864280502381	1.10871848944679	2.87839087113075	0.0171249249506317
RPP25	0.0136303488151036	1.7485078156429	1.13363159736171	2.69688987893376	0.0114955649024059
RPP40	0.00125191400946123	2.13879438904926	1.10795750924853	4.12871558741562	0.0234844683114166
RPRD1A	0.00239512650414142	0.408486514301414	0.270967367322313	0.615798256502374	1.91074590743325e-05
RPRM	0.0068569150698925	0.79077504465192	0.651311964265678	0.960100851132481	0.0177270308711975
RPS21	0.0453063025781182	0.50565225635499	0.265822801296725	0.96185956625852	0.0376639283043999
RPS23	0.0140757589944087	0.107476236319172	0.0286153447556415	0.403669481251215	0.000954701058929082
RPS25	0.00181202390866253	0.309103267301261	0.155317141303077	0.615159595745289	0.00082669615091919
RPS27	0.027555974208215	0.130807067369954	0.0275853208109487	0.620275145291641	0.0104258101798683
RPS3	0.0392272078153981	0.505168748584358	0.276369248074363	0.923385891608394	0.0264882910420994
RPS5	0.00176790315787645	0.399511735575014	0.231685451890742	0.688906556538685	0.000965303477276504
RPS6	0.0212532104469502	0.39591542903708	0.179516085717161	0.873175383272246	0.0216740642906625
RPS9	0.0119333281128692	0.404103662287727	0.2150767274611	0.759262853782676	0.00486481340995605
RRAGB	0.000213409526564678	0.274741745898794	0.154318575290129	0.489137660826666	1.13425257295062e-05
RRAS2	0.00215942235355249	0.349096127215783	0.19833200385493	0.614465157757385	0.000264135810198397
RRM2	6.23398785111196e-05	1.45531114202128	1.18441491017224	1.78816604038131	0.000356311389934217
RRN3	0.00466457531608533	0.282797391140167	0.153935068204969	0.519533108136195	4.69768660265891e-05
RRN3P1	0.000241734633452673	0.283199155605173	0.149567883087498	0.536223152189462	0.00010738163502089
RSAD1	0.00843304816775559	0.35070718558404	0.167032105405105	0.73635861633891	0.00562965108882851
RSBN1	0.00447519767449434	0.459719694411041	0.272059427546815	0.776823649652847	0.00369022701124827
RSF1	0.00962574889936074	0.40823847086858	0.243223195675331	0.68520869744505	0.000697189478319098
RSL1D1	0.00152443794760038	0.264902144082733	0.124503225833576	0.563625122721155	0.000564016679004915
RSL24D1	0.000120906163410983	0.319984947859939	0.179787524212404	0.569507630217777	0.00010707238505587
RSRC1	0.0262121720131328	0.519642652771166	0.331489290672931	0.814591886304654	0.00431677593863866
RTDR1	0.00807577485224931	2.22320817241116	1.44375984846792	3.42346033734129	0.00028637917305569
RTN4	0.0166289550308424	1.97901604462415	1.011876293475	3.87053687306944	0.0461017634947819
RUNX1-IT1	0.00296164541172306	1.50236665142026	1.14114127431461	1.97793700578869	0.00372082046251048
RXRB	0.00033429480894831	0.19854067263547	0.0872616001531085	0.451726746030118	0.000115924205405669
RYR3	0.0261973924341005	1.254393303664	1.04591453764087	1.50442746864025	0.0145237727635036
S100A11	0.00682971414678091	1.38429928407404	1.14556509617752	1.67278534784457	0.00075977662170211
S100A13	2.08884382336683e-05	1.96012717874752	1.35971430550284	2.82566605449066	0.000310185821172872
S100A4	0.0199707508386414	1.23495639570232	1.0742588494361	1.41969256300437	0.00300660560445543
SAE1	0.00202568375332268	2.44600004655306	1.28882413626115	4.64215098042305	0.00621681743029338
SAFB2	0.0455248416303227	0.479628098431484	0.234909938239571	0.979282164598732	0.043648760131479
SALL2	0.00853527981525037	0.510438012257944	0.341292165917995	0.763413258130411	0.00105883571532045
SAMM50	0.0192350991562535	0.489831977229874	0.252740000494032	0.949336731217556	0.0345183543754992
SAP30	0.00199910313604557	3.59852233215977	1.74697922832882	7.41243099234788	0.000514495873325906
SART3	0.00067361502283636	0.174097177328715	0.0633354991737726	0.478559852677021	0.000702879226474375
SAT1	0.00810952632544049	1.8982820245369	1.2241382700422	2.94368269734406	0.00419033124869151
SCAF11	0.00148105496426842	0.29562088821754	0.125084938531044	0.698658931897212	0.00548419322413489
SCAND2P	0.00010214896730476	0.526182144444218	0.361672308995301	0.765520727591873	0.000788393288107134
SCAPER	0.0151681736941844	0.361228054265494	0.201956960815312	0.646106510326045	0.000598494624710757
SCD5	0.00588800590049909	0.54756362650445	0.383521597802009	0.7817706402691	0.000916189929907349
SCG3	2.11111947578946e-06	0.753964538762698	0.664286244412893	0.855749355782709	1.23660805980434e-05
SCN3A	0.0135884224206433	0.792353736750407	0.68794520530689	0.912608212542542	0.00124461438961836
SCRN3	0.00201810190177687	0.34691114399884	0.214639810688832	0.560694409132955	1.54674305333778e-05
SCTR	0.00434415351423867	0.654776855390633	0.520535811596771	0.823637338303556	0.000297543300615458
SDPR	0.031674371100945	0.642934791170509	0.46483994254612	0.889263395553521	0.00760432677495495
SDR39U1	0.000960922337068015	0.306757422357307	0.147385028969933	0.638464549818663	0.00157933599546008
SEC22B	0.0110171097268209	2.10642924012105	1.17760823016214	3.76784403334716	0.0120393600915534
SEC23B	0.00021404451540763	0.243847960149958	0.11552691784943	0.514701065138724	0.000213484400689943
SEC23IP	0.0121401189169903	0.370373700819406	0.175423800792158	0.781973014147551	0.00918802043809545
SEC31B	0.000659688779802159	0.697571408338351	0.572670745527077	0.849713161588664	0.000346474862994935
SECTM1	0.0197611959421977	1.23984888081537	1.02724909674055	1.49644838056973	0.0250852759471283
SELL	0.0486359050812073	0.686309701974359	0.554640871462125	0.84923602146817	0.000532934163702842
SEMA3D	0.0372290361412828	0.720801866460347	0.577241240082218	0.900066202163101	0.0038638046913994
SEMA3F	0.0389371715120775	2.02342518497482	1.06094762790507	3.85904956239434	0.0323898497871809
SEMA4C	0.0059792567989162	2.59879603768035	1.38813334720201	4.86534010516804	0.00283576092751399
SENP7	0.00240164350806615	0.708193016138893	0.578843013216552	0.866447960252517	0.000799232666290965
SEPT2	0.00756084502900622	0.47743513123896	0.264259669182464	0.862576969260389	0.0142930789852994
SEPT9	0.000332702654971762	2.48765455720227	1.44494621119407	4.28280661800917	0.00100949161702236
SERINC1	0.0197250636347894	0.538998326371358	0.338931371724457	0.857162305020589	0.00902437268108124
SERINC5	0.042484726107145	0.697026490341282	0.501750979425654	0.968300906544565	0.0313951649331215
SERPINA3	0.00976813353819705	1.34944887845189	1.12677275378946	1.61613090965397	0.00112528770700493
SERPINE1	0.0256111362878184	1.19027004874843	1.04277116990623	1.35863248796473	0.00986772804980072
SERPINF1	0.000195890063159565	1.41301716757651	1.13234538089551	1.76325840997993	0.00221276417118835
SERPING1	0.00633660285453697	1.39111984978022	1.11487488811332	1.73581310072151	0.00346945698580473
SERTAD2	0.00709062331657573	1.69498930876009	1.05854375609635	2.71409541671275	0.0280328691613712
SETBP1	0.00810764392292573	0.441327464588739	0.269335491019979	0.723149891099485	0.00116857531403696
SETD1B	0.0141160752074712	0.378386996380796	0.173464211748913	0.825396302710132	0.0145989603916445
SETDB1	0.0328887290295452	0.400993862792568	0.209386449165027	0.767939275146569	0.00584354129152261
SETX	0.00199430706836856	0.18734994959854	0.0587332124310849	0.597617636797243	0.00465756841478257
SF1	0.000437536376906689	0.355392892233797	0.187970750322743	0.671934902815683	0.00145542790399232
SF3A1	0.00770811886120792	0.243050549265832	0.101536141927692	0.581798445133865	0.0014922957829359
SGCA	0.00367554535699888	2.02062684966643	1.17040692818512	3.48847291251431	0.0115781649844711
SGMS1	0.00385963044844051	0.453665020525044	0.291463768045185	0.706132196905113	0.00046291164941329
SGPP1	0.00539564468106557	0.567813048581205	0.374800976304063	0.860220966653833	0.00757658953067367
SH3BP5	0.0305647999132355	1.62000539295997	1.12700664125708	2.32866194141685	0.00916655123853418
SH3GLB1	0.00434372360224755	2.10166651631602	1.0759967482826	4.10503298718505	0.0296749914833499
SH3YL1	0.000858795390890621	0.420249249722082	0.25519952032387	0.692044529189711	0.000658320103148317
SHC2	9.9095822325701e-07	0.337081767185539	0.211011616685157	0.538473281963713	5.36203611864109e-06
SHCBP1	0.00115380627523287	1.31527261110352	1.02997543418706	1.67959543897713	0.0280408983349461
SHH	0.000408206422484625	1.28659560256867	1.00746034311233	1.64307037578794	0.0434322266726292
SHOX2	0.000344963906140805	1.36091612131529	1.13198597713423	1.63614455184744	0.00104099926429023
SIGIRR	0.00903103333456357	1.67561557980485	1.20995865362622	2.3204822436454	0.00188852050215468
SIGLEC9	0.049483415692518	1.30559976271376	1.00329909369278	1.69898562762999	0.0472029022688538
SIK3	0.00313960943179703	0.612315069622031	0.378452219202772	0.990692418916293	0.0457106555326217
SIKE1	0.000253314079079692	0.344991301071241	0.190095273701293	0.626101825139794	0.00046559203880296
SIRT1	0.00208757946869798	0.449645420874202	0.290092421300052	0.696953762552852	0.000350800486441776
SIRT3	0.0176350870898301	0.27970486626573	0.106038841259761	0.737793918561218	0.0100399970625537
SIRT5	0.0376815765274969	0.330021450890464	0.144937839536345	0.751454267541604	0.00827633475324788
SLC10A1	0.00411553996674974	0.685197147658411	0.483215491297253	0.971606125248185	0.0338699142450388
SLC10A2	0.00512739634215509	1.68267463968488	1.04285034335453	2.71505299018351	0.0330190685280474
SLC11A2	0.00135533930579312	0.342814101126052	0.1735153601183	0.677297432635002	0.00205949364058763
SLC12A6	0.00876603728007486	0.405151391341657	0.220406871472562	0.74474833207056	0.00362854669560664
SLC12A7	0.00215365598568062	2.6364715330277	1.45661011879001	4.77202653942811	0.00136294201231279
SLC12A8	3.4991953039798e-05	1.7220922178248	1.30908331697298	2.26540325450802	0.000102326934910032
SLC15A2	0.0392452325522539	0.682435364134004	0.507709390337471	0.917292520256816	0.0113395525420234
SLC16A7	0.0194225088564073	0.660342413243332	0.492589282972367	0.885224502037104	0.00551588597467633
SLC17A7	0.0210332729777272	1.14169992933555	1.00641173016763	1.29517441974539	0.0394672656285074
SLC19A2	0.00375605255691569	0.590426986994912	0.369072570037802	0.94454060060921	0.0279510728738956
SLC1A1	0.0131841533090286	0.765976900842087	0.607418776725187	0.965924392042786	0.02426281550567
SLC1A4	0.0222842811990521	0.685741878738062	0.507878931707607	0.925893741396487	0.0137948543056465
SLC20A1	3.72476641186115e-06	2.57564791077836	1.7537220720936	3.78278991059131	1.40398955381036e-06
SLC24A3	0.0283148440721027	0.705393114138318	0.569047410216819	0.874407714612331	0.00144948497548194
SLC25A21	0.000744609701640697	0.714034275656519	0.606609720470013	0.840482652367146	5.14464972651141e-05
SLC25A28	0.00290189853012712	0.532124402718089	0.335683805822477	0.843521120342122	0.00727665619929344
SLC25A36	0.00923882969664358	0.30744980174606	0.149250294722435	0.633334632735457	0.00138043800432938
SLC26A2	0.00255922856030311	1.6986549092557	1.27224228307168	2.26798663991261	0.000327399105043416
SLC27A3	0.0209647024576202	1.3767986024454	1.07443107513917	1.76425871845717	0.011490866386895
SLC2A10	0.00275708277700093	1.2747697741554	1.01959421138888	1.5938085553532	0.0331519724592595
SLC2A3	0.00868774115682369	1.24290458284428	1.01006744354804	1.52941450783612	0.0399165175992592
SLC2A6	0.0328134447598027	1.33232428449609	1.04838785342885	1.69315963863226	0.0189562382884142
SLC30A9	0.0274963578520321	0.405369050240122	0.189962028172589	0.865036388973922	0.0195506304411542
SLC31A2	0.0216937865934407	1.44992760277803	1.13680147165114	1.84930271971252	0.00276356577602231
SLC35F6	0.00614583727884477	0.403280417479306	0.206276886104414	0.788431017132766	0.00793284953962406
SLC35G2	0.0143745372819258	1.56680577316837	1.10907333049475	2.21345177395857	0.010858526222492
SLC36A1	0.0117734105308492	1.65019158759029	1.07038116019001	2.54407717272449	0.0233341354042544
SLC38A7	0.0150102066474639	2.87371014743235	1.0822404827836	7.63066078457434	0.034125724532471
SLC39A7	0.00284640594238117	2.27710467884825	1.34241550643439	3.86259373016712	0.00227203663242437
SLC39A9	0.00922461320418133	0.483300296912295	0.285299220559573	0.818716491890099	0.00685706288324261
SLC43A3	0.00336682860821247	1.60448134527685	1.14619510818836	2.24600538682315	0.00586812715112982
SLC47A1	0.0111063586289382	1.28174302361102	1.08054224464018	1.52040809762378	0.004384496780151
SLC4A4	0.0196962517663307	0.742104014780195	0.572115830785258	0.962599423261885	0.0246307120989495
SLC52A1	0.0274152199230678	1.39555924599205	1.034692261654	1.88228488919072	0.0290081792678975
SLC6A1	0.00546605199200434	0.719819594327645	0.582099245008338	0.890123553365189	0.00241153342847906
SLC6A14	0.0163567709527636	0.684736400569044	0.524786448707911	0.893437586695791	0.00526948834625212
SLC6A20	0.0267160865305583	1.25945839596362	1.03089560355454	1.53869649428506	0.0239597306634967
SLC7A5	0.0156694983462583	0.403861967017768	0.220441341414684	0.73989972732309	0.00333381806806092
SLC8A1	0.0305019679969691	0.576330266516681	0.396355170398696	0.838027609855752	0.00391320555631079
SLCO1C1	0.032010043352462	0.796023013560635	0.65692737820025	0.964570299770638	0.0199071537052498
SLITRK5	0.00567440454251855	0.799188300864478	0.687657782178506	0.928807841329503	0.00346671965348245
SMAD2	0.00443772187773372	0.34343020014587	0.121304389774964	0.972300364323457	0.0441284994788143
SMAD3	0.00012562256744364	0.2043848857498	0.10635748333954	0.392762034332838	1.89657884290224e-06
SMAD4	0.0126954828782786	0.371467522366975	0.229097810450577	0.602310951388278	5.92162588040911e-05
SMAD5	0.0147900396183815	0.542033820405888	0.378390871953647	0.776447542053267	0.000838318385203692
SMAD7	0.00286146923130071	0.604707090821848	0.379357458114106	0.963921119431987	0.0344788626096089
SMAD9	0.000156274094935682	0.612997275477185	0.487427376623879	0.770916197496246	2.85638147297439e-05
SMARCAL1	0.0172292213727957	1.5541488384794	1.03685019334971	2.32953480419732	0.0327444775106823
SMARCB1	0.0415158773495062	0.452870726431554	0.253785911516745	0.808129551529937	0.00734125343281404
SMC3	0.000422168699095171	0.353225755145348	0.205267754939739	0.607832604466445	0.000171504537956269
SMC4	0.0111160218776244	1.70473528484472	1.28313416635594	2.26486244976853	0.000233360620014852
SMCHD1	0.0031796563265627	0.466238620115365	0.280491488232698	0.774991256443194	0.00324908195427074
SMEK1	0.0218463222009921	0.666332257377776	0.489512472036016	0.907022195727621	0.00987410508477896
SMG6	0.000922866882248186	0.383168526628937	0.234124370312666	0.627094563470344	0.000135289705114568
SMG7	0.00105101504783367	0.23489561103344	0.10058283938467	0.548562244020154	0.000815379781278311
SMG8	0.00527103105920079	0.24907777995119	0.0972522543752487	0.637925988080775	0.00376971520939903
SMIM2	0.00531332549460528	0.370366987725598	0.241946544374013	0.56695046400368	4.82546426960777e-06
SMNDC1	0.00147727131430742	0.273523979189377	0.125205695839577	0.597539646179114	0.00114794346746353
SMPD1	0.00363762542876855	0.343919005258156	0.162579949451401	0.727520721816414	0.0052362176819549
SMS	0.00339963461205539	1.98762556956369	1.28815408041953	3.06691215347214	0.00190804850018737
SMURF2	0.0256058772123019	0.465910004304678	0.245653736230678	0.883650847090501	0.0193495928275257
SNED1	0.0069756520080857	1.76782513130449	1.18334996653569	2.64098177483447	0.00540279897291546
SNF8	0.00162592156803953	4.47976866548064	1.91794228509557	10.4634677759462	0.000530970409875903
SNRPA1	0.00195272132499558	2.44890067792313	1.10698395638999	5.41752614905974	0.0270457389894447
SNRPG	0.00132695838915409	2.23152381106521	1.26892204125621	3.92435339402033	0.00532204697083719
SNTB2	0.00857582527850942	2.87420714394275	1.37415479343257	6.01174390670779	0.00504503315741178
SNX16	0.0105801402974964	0.65988520496966	0.50817314512736	0.856889994902656	0.00181661130308046
SNX19	0.00520400805503407	0.227631444035165	0.106746639313336	0.485411762345395	0.000127828949067975
SORBS1	4.79522028113966e-05	0.332167799277992	0.205528690146635	0.536837201650364	6.80467986176849e-06
SORBS2	0.00966381675627348	1.41787478665338	1.09020088937582	1.8440352876417	0.0092126849710164
SORL1	0.000558094994155822	0.711639617841033	0.50714557560689	0.998590878121921	0.0490539830508081
SOS2	0.00685807206897404	0.316262055188907	0.162355561426357	0.616065668915688	0.000714818141113843
SOX21	0.00684589678785885	0.63550739158421	0.468716378048652	0.861650378933942	0.00351547179186433
SOX3	0.0321761110978889	0.727340186350493	0.540924744407863	0.977998792160044	0.0350989748456135
SOX30	0.000896270106027108	0.765695247307414	0.620544614333626	0.944797840810769	0.0127933647547965
SPAG5	0.0023210936869188	1.9174895798132	1.37218873572079	2.67949021368467	0.000137119834396368
SPAG9	0.000385795904173758	0.367205329591461	0.230633021398283	0.584650685590756	2.42295424224018e-05
SPATA2L	0.00784925157353944	2.76463000149242	1.35959043562299	5.62167756177968	0.004980712790278
SPATA5L1	0.0177974129712728	0.619836199670338	0.387099809738708	0.9925009125711	0.0464476380053604
SPCS3	0.00694264581499082	5.66676190014095	2.67322324600465	12.0125359828751	6.03927982428708e-06
SPG20	0.0425235198767676	0.494486438440174	0.300864513881198	0.812714117218226	0.00546945766417897
SPIB	0.00124686891726844	0.665201371059368	0.50909883496286	0.869168879735393	0.00281235484369599
SPIN1	0.0164452333425729	0.600062869181629	0.407118912114454	0.884447851121345	0.00986990765970017
SPON1	0.0048464336012326	0.716723561952908	0.577548760081472	0.889436009153581	0.0024975469466927
SPP1	0.0313972908840188	1.61898456638879	1.16986835138197	2.24051793785922	0.00365626011609161
SPRY2	0.0202882013914156	1.41774384429205	1.0555303073237	1.90425380880286	0.020395242975283
SPRY4	0.00265130317028384	1.37881658764836	1.10248185371026	1.7244140354567	0.004878887614772
SPSB3	0.00306986536985177	0.145573749149721	0.0571160264378635	0.371029249812402	5.41432168290848e-05
SRP19	0.000658991142635013	5.11972472479798	2.30938271370559	11.3500378703577	5.80696698840644e-05
SRP9	0.0110547319121358	0.304974330573318	0.120181397480106	0.773907977930108	0.012440124579111
SRPRB	0.00131270244875992	2.56788410395994	1.37864540388476	4.78297664706925	0.00296052301315369
SRRM2	0.000407837268078026	0.322178865652265	0.145232766270389	0.714709387823205	0.00533316258059512
SSH1	0.045319000117909	2.95027086806082	1.10707939952549	7.8622167467474	0.0305123197149504
SSH3	0.00662154993401942	2.08532093889554	1.28987034135559	3.37131824709299	0.00271313028419918
SSPN	0.00333630125059736	0.715256699812617	0.541598867810472	0.944596041522493	0.0181940569359845
SSTR2	0.0105017582342268	0.659009914092477	0.452738298942277	0.959260720568165	0.0294728263962622
ST13	0.0323877626660966	0.411689739595381	0.223104330657846	0.759682437307957	0.00452132268997566
ST8SIA5	0.00794032808253631	1.62899760712507	1.23690245491902	2.14538599504433	0.000514070249607164
STAMBP	0.00959315699958063	0.364916007138256	0.175614699029844	0.758271904352934	0.00690254310363387
STEAP3	0.0303048868663339	1.30429408708395	1.00471270059863	1.69320350443322	0.046012789636736
STK17B	0.000316269918872791	0.402584627338169	0.257138363609889	0.630300278393698	6.95159522358762e-05
STK24	0.0181662103364163	5.87302313987299	2.10730740599291	16.3679967637335	0.000710831908639059
STK4	0.000986305965267942	0.31700352932833	0.179685557588248	0.559261628788745	7.29951576788617e-05
STON1	0.048695722935546	0.781452324063504	0.635675644448422	0.960659323850815	0.019233879265686
STRN3	0.00564221862725711	0.391722632457193	0.214683854592476	0.714756221749759	0.00225507826476913
STX10	0.0196547493952036	2.34245886611356	1.07089506314772	5.12385734910902	0.0330495473065573
STX11	0.0224405343572841	1.43519943744485	1.09767166791592	1.87651506862048	0.00826096518683047
STX6	0.0479297426702325	0.365644683763487	0.133869825267797	0.998701794799922	0.0497045419737429
SULT1A1	0.00674749675827901	2.41867580676448	1.49751729095577	3.90646084259509	0.000305203998557954
SULT1C2	0.0196700327407983	1.81605813811973	1.13279364078512	2.91144568815293	0.0132216656910709
SULT4A1	0.0260130276318545	1.19597875600124	1.02228202053376	1.39918843927181	0.0254040458804992
SUMO3	0.0227567007421998	3.38257957770361	1.43287056581541	7.98526040835117	0.00542455162115811
SUPT3H	0.0134412007347483	0.533902153355123	0.328903690588812	0.866671665638444	0.0111203556310329
SUPT7L	0.008650317480414	0.142130579761087	0.0379357650985157	0.532508087045621	0.00379120736474027
SUSD4	0.0157180064016347	0.789651003525926	0.661052492067431	0.943266555760744	0.00921549569643747
SV2C	0.0195235766721273	1.3185082168246	1.05277440841573	1.65131665809593	0.0160482684202065
SWAP70	0.000371740000328691	1.67202536512978	1.23782525945275	2.25853269699259	0.000806036422731443
SYNJ2	0.00328746576484107	1.48032481743943	1.16298522270621	1.884255725991	0.00143990492373545
SYNPO	0.0130775826512141	1.27676567323388	1.05080387994941	1.55131762972444	0.0139469330260608
SYT5	0.0443364170378069	1.26892708737552	1.03579545672954	1.55453081263685	0.021475216975624
TACC2	0.021866408084566	0.574213589920274	0.359042366815983	0.91833520866388	0.0205822127213148
TACC3	0.00137720184327672	1.22664356044133	1.09476993060079	1.37440240393381	0.00043113210133818
TAF1A	0.00293262879991452	0.609349966129041	0.390243065994834	0.951477203765049	0.029351637207728
TAF1C	0.0262820994366508	0.657344977815319	0.458466159122905	0.942495779155611	0.022482824091244
TAF1D	0.00212687874610396	0.525523634863247	0.324501686769466	0.851074438315882	0.00890869034214485
TAF4	0.0022837677801909	0.463000936780145	0.273316100156321	0.784329453466826	0.00419308698715902
TAF9B	4.87336407000161e-05	0.225751492428235	0.119408970789829	0.426799896159195	4.64480626176315e-06
TAGLN2	0.000557492187393316	1.29364364444881	1.06264404980067	1.57485837250648	0.0103061519020807
TAL1	0.0481497950684727	0.494180076426074	0.295497570369593	0.82644993537859	0.0072210431215885
TAS2R10	0.00500058810327997	0.604250414482483	0.463339332814679	0.788015472772927	0.000200425182270549
TAS2R13	0.0134055974458834	0.721238138198546	0.565910938308175	0.919198440565978	0.0082702110462782
TAS2R3	0.0320814186340171	3.07866813446517	1.18800248945344	7.97826399044996	0.0206373264932765
TAS2R4	0.00491125263184577	0.367926000244723	0.226330074446436	0.598106734101379	5.50055800666517e-05
TAX1BP1	0.0230167628831642	2.78380950024721	1.21015546791391	6.40380144464041	0.0160077840924605
TBC1D1	0.00495329309456816	2.21519948695143	1.38733341676168	3.53707962895037	0.000864872649628151
TBC1D5	0.00535840636000595	0.271663045135994	0.11780309142761	0.626476004985924	0.00223617170471557
TBCA	0.000596374132650901	2.61083599318264	1.35149220872397	5.04365806868679	0.00428288194327379
TBKBP1	0.019728828358186	0.541984777457151	0.358808943595746	0.818673849240027	0.00360620113986917
TBL1XR1	0.00233389852184618	0.447551275073079	0.305683978993789	0.655258886902964	3.57736671597566e-05
TBPL1	0.00304185902284271	0.532530633763637	0.349650330333998	0.811064229871619	0.00332965873282751
TCEAL2	0.00463219269091364	0.808286833569212	0.654663472234602	0.997959460134993	0.0478209411135747
TCEAL4	0.00444940458475818	0.481455011919874	0.247100638511895	0.938074987983519	0.0317294533277981
TCF12	0.00939994924046972	0.7312492211728	0.544479049576636	0.982086315132982	0.0375171819398328
TCF7	0.0369407375285377	2.06073331222904	1.14725802936187	3.70154025985989	0.015534180877901
TCF7L2	0.000275585705119652	0.431361250868314	0.279848080101436	0.664905504026438	0.000139783796237427
TCN1	0.00131031805359627	0.42550111227336	0.272048537325635	0.665510641320425	0.000180916427696793
TEAD3	0.00102694846743567	1.69375061432957	1.21407530178139	2.36294333583137	0.00192327577063864
TENM1	0.00549337317627374	1.36921659449099	1.09069266960817	1.71886557494057	0.00676652517839568
TERF1	0.000735550453792588	0.331327372694299	0.167257625649492	0.656339748159281	0.00153865728166361
TET3	0.0217721446906037	0.672037795703136	0.499097890012999	0.904902240403715	0.00883752508411549
TEX264	0.00804570859598053	1.77909861072879	1.06622159613639	2.96860603665003	0.0274239176845938
TFAM	5.66600625470093e-05	0.167916329992084	0.0718573856190209	0.392386859542894	3.78563502980744e-05
TFAP2B	0.0121130709504094	1.42156177606684	1.0848557429982	1.86277106077657	0.0107561698134678
TFAP2C	0.00260689588752472	1.48892521361701	1.09697497598806	2.02091965657437	0.0106563113594642
TFAP4	0.0188650450900862	0.657658430108746	0.484497568282898	0.892707495366738	0.00718952650945909
TFPI	0.017271516956862	1.40152053509454	1.08879213137717	1.80407237863409	0.00878477281304958
TFRC	0.000702798975984131	1.69240340830021	1.22625153111092	2.33576001640652	0.00137081953858614
TGFB3	0.0341794824871222	1.73068844735892	1.05944826054743	2.82720979717681	0.0284814822413716
TGIF1	0.0119636302365614	1.46229132934105	1.10529569952535	1.93459174118228	0.0077906054373768
TGM5	0.00428839266634762	0.609943196799901	0.405442292461555	0.917592244913027	0.0176580140656409
TGOLN2	0.0326563929412486	4.1875801498515	1.55128321165723	11.3040787005597	0.00470478486038302
THAP1	0.00476428219208958	0.459757975588993	0.316367994052601	0.668137738618858	4.61261759736654e-05
THAP10	0.00102604854213162	0.436471409311262	0.260619063817548	0.730979876742737	0.00162691573428764
THAP9	0.0403155180099396	0.830905543756413	0.697862713951729	0.989312093686232	0.0374650572273229
THBD	0.0215170772973279	1.26890225466273	1.00888791440474	1.59592845637185	0.0417907875322592
THNSL1	0.0405773585442595	0.716183684929136	0.54587072212709	0.939634696948004	0.015980545081123
THOC1	0.0235699793156642	1.79059509381953	1.01392588692701	3.1621944279655	0.0446831096027833
THOC6	0.00345854218579822	1.54413627455906	1.04166333062279	2.28898989175666	0.0305257349515972
THRA	0.00539468106560448	0.601324928850301	0.414362956464097	0.872644777762971	0.00742964591407318
THYN1	0.0379941731669374	0.421784469944131	0.209632513827867	0.84863810406877	0.015517745223227
TIA1	0.00742524021296276	0.473281324755972	0.273922693062812	0.817731491532191	0.00733655660529884
TIAL1	0.0019096516760112	0.405217147370633	0.190215497089158	0.863236376824906	0.019226643529591
TIE1	0.000575538008400267	0.847497187423311	0.73758994919416	0.973781548237112	0.0195507282644177
TIMP1	0.00209170181512741	1.2632572885256	1.09953536549715	1.45135757074218	0.000967552360085416
TIMP3	7.83567551349007e-05	0.669852336010305	0.50215295696426	0.893556725765529	0.0064208286728267
TJP1	0.000802497010376824	0.555580201634593	0.32143803354352	0.960276408630231	0.0352785044139863
TJP2	0.0212742968156574	0.656184775659773	0.520508201084834	0.827227042552381	0.000364018367259713
TK1	0.00163402089921638	1.65314597630903	1.29425366833836	2.11155794713364	5.68442473931004e-05
TLE3	0.013821587973308	0.477627806915402	0.284284888718733	0.802463764313982	0.0052501883434092
TM2D3	0.0141126452173782	0.549626850236977	0.311115342908827	0.9709893175855	0.0392688845981046
TM4SF1	0.0020967940797173	1.37575740786744	1.10396242028749	1.71446818344527	0.00450125021124174
TM7SF2	0.00195058430019901	0.60701135445351	0.45450848070891	0.810684068778611	0.000720397780831969
TM9SF3	0.00419885357663696	0.324963744455819	0.129107454908727	0.817934450689947	0.0170006887450329
TMCC1	0.0453352957765781	0.571400367807766	0.33240038184069	0.982244299849607	0.0428901261299766
TMED9	0.00759239077238716	1.79107476780891	1.147119450612	2.79652552501857	0.0103555593638151
TMEM100	0.00603784890574588	0.865585306973456	0.758714840943057	0.987509250138107	0.0318005272023624
TMEM104	0.0139148638081377	1.72766156612656	1.09154419266172	2.73448799154199	0.0196035077790523
TMEM106B	0.0256318640433657	0.549040291303277	0.384299900745971	0.78440103910838	0.000987408725634224
TMEM106C	0.00141256499547959	1.78966999487976	1.26103080073063	2.53992106197341	0.00112055104516996
TMEM127	0.035762517876755	1.40248650677776	1.08050481079115	1.82041614442556	0.0110279334024685
TMEM135	0.00651743539258609	0.405237599386005	0.208565716686212	0.787365798009832	0.00769004820536276
TMEM176A	0.0361066040708132	1.41556606423426	1.0362858868292	1.93366261924394	0.028965707918302
TMEM185B	0.00805059930547469	1.44867339340498	1.09148442990924	1.92275266898128	0.0102880976467164
TMEM257	0.00104451063814037	0.823295685127532	0.709232812558648	0.955702800472958	0.0106057022210406
TMEM30A	0.00541670530896565	0.412569516767688	0.247296874213226	0.688296634186978	0.000697921930243254
TMEM47	0.00611401365181696	0.684807300819403	0.532141449614881	0.881271398037027	0.00326007992663282
TMEM50A	0.00955499504170243	2.10225349585407	1.10319118391585	4.0060778451324	0.0239159115435384
TMEM8B	0.000433879522905412	0.477676422366144	0.257702655221606	0.88541875631163	0.0189527166699985
TMLHE	0.00199917764958935	0.70232179419356	0.518072202225543	0.952098762451111	0.0228371059920037
TMOD2	0.00694723815510367	0.576110551309611	0.400140262003829	0.829467561369988	0.00302313348160606
TMPRSS3	0.0019610135590834	1.89137444189061	1.3055511026403	2.74006683629804	0.000752375251385931
TMSB10	7.35811806318321e-06	3.02467807636482	1.89775967978536	4.82077765856884	3.25809335999711e-06
TMSB4X	0.0072068990445906	3.00254963918912	1.42642506989422	6.32020883961558	0.00378858884260945
TNFAIP6	0.000212620027891353	1.3575848260451	1.09382137975118	1.6849520351551	0.00554438595180908
TNFRSF12A	0.032756841295857	1.30404987254831	1.04128577589738	1.63312138651633	0.0207585289115299
TNFRSF21	0.0307699448969569	0.616003971758413	0.434834042965452	0.872656820138363	0.00640119836769829
TNFSF14	0.000553744192196337	1.2789911130413	1.02562957165073	1.5949406222812	0.0289154129215872
TNIK	0.00630571800508251	0.475439364420125	0.311557827678398	0.725523704297817	0.000564991073944178
TNK2	0.00346500673959582	0.540230682447705	0.364109403422236	0.801542579001931	0.00222148550548493
TNKS2	0.0373141934182226	0.698766253979706	0.555670223075867	0.878712332285918	0.00217005645298421
TNR	0.0463392328210472	0.796703648926367	0.682603446138515	0.929876208219122	0.00395330548680257
TOB2	0.00158762655220501	0.566562040463559	0.403204326867426	0.796103921275066	0.001060790693086
TOM1L1	0.00818357753290389	1.2749780294368	1.00054263220513	1.62468736785748	0.0494894498826825
TOM1L2	0.00154901714424482	0.665679811228256	0.53204572602166	0.832878809854111	0.000371624681597767
TOMM20	6.66065004648608e-05	0.332684638748444	0.17383964319117	0.636673354980773	0.000889436362226152
TOMM40	0.00379654806026297	2.92763134735048	1.39294101406503	6.15318611444741	0.00459010524122928
TOP2A	0.000848643205480726	1.26365089662446	1.08820775548319	1.46737934966359	0.00215215113244987
TOPORS	0.0207775891170779	0.543351010759415	0.357296767563006	0.82628881001902	0.00434284751934644
TOR1AIP1	0.0080789675437094	0.271183595283836	0.136326154045776	0.539445588161855	0.000200074981969868
TOR3A	0.0144740315308227	2.88909163931589	1.42839412155521	5.84352061829899	0.00315657311022312
TOX	0.000796578277805882	0.58834791392548	0.449225086846914	0.77055640469702	0.000116468853515738
TOX4	0.0008043240281288	0.237902595722351	0.0873790152547712	0.647725828523138	0.00495742321776594
TP53I11	0.0146254860669247	1.57208154718312	1.02819429549048	2.40367059205938	0.0367699055414619
TP53I3	0.028580264748546	1.81870313630285	1.18472839502656	2.79193198363719	0.00623572216723296
TP73-AS1	0.011544812250706	1.86521937923784	1.24641462169262	2.79124078948937	0.00243783753793004
TPBG	0.0219423930124244	1.29917621606912	1.02829760218845	1.64141084916227	0.0282451255197151
TPPP3	0.00939702116166663	1.28193816015502	1.09568250341364	1.49985551593795	0.00193039175669049
TPX2	0.00239511257222569	1.38936817426624	1.11407041017723	1.73269472560251	0.00351496817805229
TRABD	0.0486869063873779	0.675875872386199	0.474543762452614	0.962626065323997	0.029926590150817
TRADD	0.0120493288173715	1.84181035593263	1.24132780406672	2.73277161448188	0.00241479173953915
TRANK1	0.0332983201818839	1.98055517749381	1.11631864900738	3.51387017907967	0.0194848358721287
TRBC1	0.0105949966279424	1.49609663763097	1.00273148545252	2.23220790570926	0.0484585040716299
TRIAP1	0.000846955531654148	2.61082556016157	1.47385823667409	4.62487499542351	0.00100345598606129
TRIM62	0.0292493319206779	0.412093518410657	0.232105047349019	0.731656074935383	0.00247225452580668
TRIM9	0.00860454211607331	0.553613410348901	0.409150978264321	0.749082427758836	0.000126806816690432
TRIOBP	0.0095014496849295	2.97148346917426	1.64175367651851	5.37822094377772	0.000321004609634501
TRIP13	0.00347337753041721	1.86643880156684	1.32837481717089	2.62244793785948	0.000322536900889706
TRIP6	0.0327641798102707	1.38096813877729	1.09156087225425	1.74710641320404	0.00714312849407771
TRMT13	0.0426514754474581	0.644512948649123	0.434315250011093	0.95644106663484	0.0291757561806364
TRNAU1AP	0.00617276634328245	2.63461736916498	1.43595925604113	4.83384793315264	0.00175711209653437
TROAP	0.000300390047381582	2.87968627337929	1.77282550901401	4.67761378146075	1.92581993417112e-05
TRPM3	0.0273702058861022	2.08080268348246	1.28485352113985	3.36983145265206	0.00289253064214282
TSC2	0.000492837543191404	0.299426797092078	0.18032991878849	0.497179876856592	3.1472809069047e-06
TSC22D1	9.10697192283427e-05	0.491541816371549	0.322761392308452	0.748581964880546	0.000935458017465042
TSEN2	0.00268384929779031	0.340696483675992	0.198517360356954	0.584705004038299	9.33159820832244e-05
TSPAN3	0.0181132138788432	0.448056391028301	0.271257259283629	0.740089058156394	0.00171590753215779
TTC13	0.0463386262620412	0.389352341599865	0.195337290419337	0.776069154967101	0.00735495620595109
TTC17	0.000138737548455059	0.405042243426582	0.230361699888247	0.712180970359339	0.00169649211467193
TTC19	0.00370813781646862	0.337642540729544	0.158918950604103	0.717362434605447	0.00474446147267771
TTC39A	0.0164941677063787	2.00616237683509	1.14413325909169	3.51767370649095	0.0151030568701707
TTK	0.00479160848698545	1.46417852350825	1.14545735224248	1.87158321041444	0.00233295424384722
TTLL4	0.00885229292558976	0.625841097365208	0.402324999410536	0.973534032747531	0.0376221987952176
TTPA	0.0335500385102323	0.477192109383648	0.324184304314975	0.702416206543955	0.000176331702256126
TTYH1	0.0437824876761104	0.812545673949937	0.697219943701015	0.946947198254387	0.00786177313809165
TUB	0.0156202111629612	0.538942229229675	0.356547669572279	0.81464205556438	0.00336215255764985
TUBA1C	0.00292513313658416	9.94584816079547	3.37907287207104	29.2742711929058	3.03855167945387e-05
TUBA4A	0.00360446591944419	1.28247645439095	1.02032312651264	1.61198527537915	0.0329733750653623
TUBB2A	0.0016454914474876	1.68493406502696	1.21185027861842	2.34270095372253	0.00191797164166479
TUBB3	0.00030833951000897	1.94175726982294	1.09581377833775	3.44075003385119	0.0230004216230066
TUBB4B	1.26816339977021e-05	2.82332642767635	1.62696165796203	4.8994222317449	0.00022370459431907
TUBB6	0.000697463952256228	1.6697034687619	1.28992258786597	2.16129998793787	9.88141581757551e-05
TUBD1	0.00767415027324259	0.473782487369392	0.259151964501085	0.866170726392422	0.0152370708741103
TXLNG	0.02306750421752	0.793723921347783	0.638654219505814	0.98644562907169	0.0372499162275619
TXN	0.0448833403508928	2.17867275287143	1.20952708241691	3.92435608355256	0.00949972560022518
TXNIP	0.00451869760501578	0.676724714245938	0.461884265508159	0.991495863942039	0.0450926386365457
TYMP	0.0353201322953401	1.60835656343438	1.15854932016902	2.23280165126251	0.00452194962283927
TYMS	5.16271901473964e-06	1.60215149132422	1.29408780302173	1.98355118961686	1.5169946574597e-05
U2SURP	0.00770347968149532	0.250441682046289	0.122082392918206	0.513759884672285	0.00015895954149728
UBAC1	0.0491332429945964	0.40940084046401	0.177565971918437	0.943925496319912	0.0361387603751445
UBAP1	0.0117484754932279	0.441709513299021	0.218228782877999	0.894049316344918	0.0231306068903344
UBE2C	0.00253674838770934	1.74078362164899	1.3011927877433	2.32888442507967	0.000189282861520761
UBE2E1	0.0331551165680103	0.525512348036236	0.297137252948285	0.929413007619825	0.0269948356802359
UBE2G1	0.000971068447509493	0.34560979423207	0.135958349193322	0.8785494276581	0.0256161657119385
UBE2G2	0.0472798029655166	0.674874408674502	0.463593179684515	0.982446436752384	0.0401312202643906
UBE2J1	0.00296788270241577	0.463620432603618	0.234549161710522	0.916413019599055	0.0270332570174448
UBE2NL	0.028775309606078	0.338339736944639	0.174194690808857	0.657159968907311	0.00137703600429631
UBE2S	0.00461465619920398	1.61576778134494	1.18426471125319	2.20449490593173	0.00247105139506155
UBE2W	0.00172702262929836	0.381727060475576	0.234220336378407	0.6221302170103	0.000111361801071453
UBL4A	0.00393762791684649	3.65945077609379	1.74732598865497	7.6640421247107	0.000582447688883509
UBR2	0.03817701382008	0.45368747740898	0.211436917655015	0.9734928480823	0.0424654555809692
UBR5	0.000471411228645358	0.325199909357831	0.16318709351666	0.64805971334703	0.00140840205961488
UBTF	0.0107529172666261	0.492697100868992	0.317962425897504	0.763456350288889	0.00153588163557765
UCHL3	0.00194840183601575	1.78133953347395	1.01781106918512	3.11764199622794	0.0431985881648467
UCHL5	0.0018167985396409	0.29204545976317	0.135050436307547	0.631545909070974	0.00176071212838427
UFL1	0.006699232529362	0.403451499086216	0.242722684757785	0.670613512195399	0.000463273741939655
UGP2	0.0490565461465817	2.02821501660535	1.3438935903192	3.06099841774405	0.000758611297343487
UPP1	0.0021715001215078	1.30297580053175	1.08712459854877	1.5616847774742	0.00418371995905185
UQCRFS1	0.0142765204577141	2.39879068343269	1.13631154355192	5.06392527258572	0.0217233329610245
UQCRQ	3.71302162571752e-07	4.90347440785127	2.53341655522684	9.49076503776911	2.37143739254704e-06
URB1	0.0137911743585989	0.394160987043522	0.229549783625853	0.676815639958744	0.000737859015843195
USF2	9.24010625966698e-05	0.289936580237055	0.150132155616953	0.559928152727233	0.000226869291849543
USP10	0.00123077856243936	0.427103302157434	0.253638603440105	0.719201368560054	0.00137583767663965
USP2	0.00290484441395811	0.539437734655236	0.382951528533764	0.759869194631813	0.00041418822208848
USP21	0.00133723009195175	0.386346681151651	0.208739146348732	0.715073145827312	0.00246472142977143
USP4	0.00744219261332424	3.66661830000231	1.86303874607693	7.21621586573092	0.000169139572715424
USP46	0.00129548744027297	0.528423839484726	0.333383565631015	0.837569043354795	0.00664352503211732
USP8	0.00528615895354245	0.303089887655395	0.161634632419484	0.568340327959856	0.000198060110833897
USPL1	0.0469166754306123	0.363545220237575	0.167241557115305	0.790264868596418	0.010645292749194
UST	2.66095920051779e-05	0.512440853622307	0.380721706425811	0.689731171165386	1.03228043468411e-05
UTRN	0.00697446007699265	0.513113605875248	0.329127122556931	0.799951005219139	0.00322801999159671
VARS	0.00634704807453457	0.557544691215639	0.364489923429665	0.852852336157182	0.0070616211952891
VAV3	6.99843975282555e-06	1.46618134066389	1.15064490739834	1.86824598091822	0.00196911445430182
VCAN	0.0048115689427275	0.739857839120544	0.580516706026248	0.942935175552674	0.0149006038227875
VEGFA	0.000996207492846346	1.31634675458225	1.10180720648496	1.57266059624641	0.00246135961749187
VILL	0.0083216748851026	1.28639228106803	1.05583919234992	1.56728895155748	0.0124484365658749
VIM	0.00587338453262976	1.58119158776343	1.09998394856529	2.27291210974015	0.0133361617842681
VN1R1	0.0140465997892046	0.577270299806734	0.411819351607299	0.809192180353697	0.00142935470520305
VOPP1	0.00145311985531704	1.64512472128586	1.21288075209454	2.2314109148093	0.00136983064943217
VPS13C	0.0212670454740636	0.476139740597453	0.239539418923359	0.946437348788702	0.0342580814427055
VPS13D	0.00521963722413865	0.540743545975037	0.350265891011227	0.834804615629228	0.00552193558557039
VPS51	7.10210546460699e-05	0.299384691668769	0.186873344134417	0.479636055215734	5.29126606203926e-07
VPS53	0.0142573522433139	0.544786145940998	0.341106719363881	0.870085307503542	0.0110052981074826
VPS72	0.00194470564663052	0.197776048155389	0.0853258005264324	0.458423653603408	0.000157829495877644
VRK1	0.00179281193828373	2.05754183485086	1.13265749449304	3.737650986944	0.0178383560927118
VSNL1	0.00413863790931834	1.13459723116579	1.00926992820799	1.27548720217471	0.0344751265193639
VSTM4	0.0454250062754417	1.34176175550771	1.0599910683703	1.69843375313632	0.0145100584035608
VWA5A	0.00190553049749598	0.53525574822748	0.326010398646493	0.878802385445448	0.0134858617245467
VWF	0.0153217591861056	1.5332010756605	1.05492740237438	2.2283102449663	0.0250732852146297
WAC	0.00493000571887892	0.367885460766394	0.192406332563302	0.703405706248132	0.00249597111000456
WAPAL	0.000396637050594006	0.140565665960301	0.0583695983582097	0.338510234824735	1.21110470106837e-05
WASF3	0.00166808600137902	0.661916510958026	0.486782660572005	0.900059724732199	0.00850127972592232
WASL	1.3247856900378e-07	0.427324949505307	0.284107232856229	0.642738344370558	4.45847331494985e-05
WBP11	0.0140641362744403	0.201920999750278	0.0872739714578477	0.467173539362124	0.000185332055179837
WBP2	0.0258615726244424	0.412028718596356	0.246081086753805	0.689885058570153	0.000747351820299717
WDR1	0.00814614082335308	1.99310556645261	1.23047509667667	3.22840324826845	0.00506601769579357
WDR11	0.0128410798796957	0.352347660989447	0.182710443316825	0.679484280980351	0.00185048258216499
WDR13	0.0246955101968439	1.79714122775872	1.01224908405373	3.19063424545285	0.0453349125976527
WDR48	6.83755132336872e-05	0.314928237199081	0.163250523426952	0.607531250150627	0.000567867493701075
WDR59	0.0247558290111736	0.372789896624711	0.18096711964666	0.767942305192276	0.00744970337798827
WIF1	0.0416964028099944	1.12984924714948	1.01399830507222	1.25893634624304	0.0269794989592486
WIPI1	0.0222735480166988	1.77365802842571	1.21049010107489	2.59883397559839	0.00328182891996655
WNK1	0.00826865077199301	0.519515355583382	0.291137624631898	0.927039935247713	0.0266662434115466
WNT10B	0.0172480758540002	1.23777130502071	1.03985099030989	1.47336283545405	0.0164154762692689
WNT6	0.0389667699845749	0.224434890853848	0.0898420003120732	0.560662274410755	0.00138047156130362
WRB	0.011538202493284	0.464620965063709	0.240481551134742	0.897668200151365	0.022534073324296
WWOX	0.0421417369838536	0.438509492925413	0.248465685135547	0.77391200028608	0.00445183658838504
XAB2	0.00601843627613952	0.566377688506792	0.407233173490211	0.787715016654966	0.000730879401806029
XAF1	0.00249039241472448	1.45594276514001	1.10751291464825	1.91399062469334	0.00710976501126107
XIAP	4.85751630030506e-08	0.318287952980265	0.191546682691936	0.528890501201211	9.94426723282353e-06
XPO7	0.00012148387039701	0.254262448854407	0.128706426665262	0.502301202608779	8.07514228323142e-05
YAF2	0.0113664284426781	0.521103621724773	0.322484877250554	0.842051840972674	0.00776573382418901
YEATS4	0.0103067998840009	0.615539499466982	0.392457882398637	0.96542557149918	0.0345842423648706
YIF1A	0.0169950377919459	0.50267323956059	0.271683881071189	0.93005291581553	0.0284555911388016
YKT6	0.00716061786156241	1.76630930645369	1.1790331531868	2.64610758198977	0.00580543370206382
YLPM1	0.00110298329924963	0.310000441683828	0.176874083854977	0.543325917226876	4.29953743762772e-05
YOD1	0.0364849113733001	0.681368775135069	0.529848158972451	0.876219724211977	0.00279272342671719
YTHDC1	0.000179157281550602	0.24131008548224	0.119827119180821	0.485954746751238	6.87925352836738e-05
YWHAH	0.0193241988121607	1.34567265854501	1.02533046519573	1.76609879977566	0.0323308718931223
ZAK	0.0412101726774744	2.04983535075674	1.30349948186566	3.22349569268572	0.00188682661452979
ZBED4	0.0131010978185703	0.580959585293716	0.38661781507497	0.872991431290352	0.00895737102916984
ZBED8	0.0365000652485743	0.632540955995812	0.423979663391357	0.943696350460973	0.0248404063434431
ZBTB1	0.028180070278747	0.434196174545238	0.236583158777139	0.796871252223453	0.00708344451905037
ZBTB10	0.00945395362618306	0.673114276226213	0.547065149800069	0.82820634621877	0.000182774792136885
ZBTB11	0.0126697345627296	0.424865070804744	0.180794101034513	0.99843040982549	0.0495802874922218
ZBTB18	0.0186279421554786	0.67286568112587	0.484421562508965	0.934616168801532	0.0181131156856977
ZBTB20	0.0042332499581571	0.631802412914434	0.460843037996931	0.866182747816967	0.00433963102303287
ZBTB25	0.0148771761019145	0.526385576330575	0.355830456605943	0.778690440418708	0.00131817963289623
ZBTB33	0.0100883178594945	0.744502357390339	0.611033306194892	0.90712528194491	0.00342277361432611
ZBTB40	0.0125201032877204	0.498177564856601	0.313882781008214	0.790680155595915	0.00311187733949455
ZBTB5	0.0171226067515204	0.311447203820497	0.172747272898193	0.561510229019776	0.000104839476953736
ZBTB6	0.0093741902961757	0.570336058114055	0.431265542379772	0.754252745049208	8.22865081943014e-05
ZC3H14	0.0354357680870724	0.367242910252554	0.160981665757592	0.837780839799798	0.0172845405795264
ZC3HAV1	0.0264145620417802	2.46736261164428	1.38606164937358	4.3922131891402	0.00214403328615233
ZC4H2	0.0135495736051603	0.722264428749096	0.546231355771666	0.955027388164664	0.0224412172618514
ZCCHC14	0.0360831873266723	0.496922181786849	0.290792865523136	0.849166826385418	0.0105269105453395
ZCCHC24	0.00728553733726844	0.701979495806481	0.498984499940546	0.987556151727027	0.042167146222369
ZCCHC4	0.00610540255167757	0.449705148794944	0.240296931525833	0.841603426096775	0.0124451390722529
ZCWPW1	0.00877941527624782	0.648193037845736	0.496788791647301	0.845740124124972	0.00140141076893989
ZER1	0.0178477565104522	0.495499608597325	0.286750160509155	0.856215256110603	0.0118618123065741
ZFAND3	0.0312950433847315	0.461349198654104	0.214609053912921	0.99177121942463	0.0475773269840657
ZFP64	0.0133262545154451	0.446084845177719	0.237386525922715	0.838260252235267	0.0121374115563218
ZFPL1	0.0282998181944687	0.534720209040006	0.362381542989838	0.789018390938873	0.00161177915714197
ZFR	0.00111781892727425	0.195470943782037	0.0728354428592212	0.524591989327116	0.00119200098942311
ZHX2	0.00689218728045571	0.556966246418459	0.406317640976325	0.763470173000789	0.00027558899926791
ZKSCAN4	0.0198243017934832	0.593177348908259	0.381808638618566	0.921559471600495	0.0201594950055269
ZMYND11	0.00136213274216912	0.541509100251705	0.37446192493839	0.783075891370416	0.00111713380609245
ZNF124	0.000265455719092089	0.513445625833616	0.358004709574938	0.736376934819318	0.000290933256521595
ZNF142	0.00447803704743477	0.63376162124737	0.409517159472279	0.980798443424649	0.0406598252386682
ZNF143	0.00701554871114485	0.409126938826732	0.240241103163888	0.696736944133769	0.00100093823244771
ZNF148	0.0074940960365425	0.416889920775978	0.20883962717685	0.83220415777426	0.0131103621000937
ZNF154	0.031534773906491	0.594654392346493	0.442511204145939	0.799107102879944	0.0005661301226947
ZNF157	0.0223353059809033	0.767575906671905	0.631031622807337	0.933666002160212	0.00812737392837624
ZNF175	0.0154602184906618	0.440502509507765	0.245210745250246	0.791329355019136	0.00608772210558512
ZNF195	0.000246919201916107	0.276525986197352	0.157810140741573	0.484548208898938	7.06642224671018e-06
ZNF202	0.0239609466221727	0.412380887926937	0.226317325720087	0.751413954660012	0.00380924506558305
ZNF22	0.00502330737773427	0.503102888717212	0.327290958431438	0.773356275555735	0.00173854108042686
ZNF223	0.0434010406892085	0.412568367708106	0.230716936246509	0.737755367258639	0.0028302412531144
ZNF225	0.037821408538913	0.714489305644614	0.562099346261589	0.908193491552203	0.00601900432304672
ZNF23	0.00366846675010535	0.548323294087414	0.392955038517452	0.765121719709213	0.000407924793965434
ZNF236	0.00587147874019067	0.392526391151627	0.195425795172774	0.788416736973244	0.00858756477728144
ZNF248	0.0102800718906342	0.607880742924974	0.429443534520153	0.860460032380992	0.00499052419293786
ZNF253	0.0018926101811414	0.492658768264542	0.277252652893795	0.875420521371567	0.0157969024491448
ZNF254	0.00860148338422517	0.646700464534223	0.508904875451692	0.821806807131835	0.000363620674543653
ZNF257	0.00121112831541392	0.741007277059692	0.600931026708737	0.913735121421109	0.00504981885484746
ZNF287	0.000120380294729383	0.219587167112248	0.112861384213042	0.427236687699695	8.0371151184458e-06
ZNF318	0.0353620274667318	0.378938266367304	0.218332486557801	0.657685954029764	0.000561560559100151
ZNF322	0.017316285359442	0.552780467377684	0.36693542613784	0.832752095731157	0.00457755565635701
ZNF337	0.00119284970599509	0.320189654304132	0.16052795881194	0.638651456619497	0.00122572713532421
ZNF33B	0.00376791488365502	0.590626696611762	0.407597200233965	0.855844678398883	0.00539338107391087
ZNF345	0.0298450961436957	0.73632761866764	0.57077043475622	0.949906177681269	0.0185000876255701
ZNF423	0.00250614679499539	0.647309815625872	0.495866867456501	0.84500503039227	0.00138160285342582
ZNF430	0.0346299363449275	0.541503978730334	0.333993922478925	0.877939804426485	0.0128477838283322
ZNF471	0.00188714501964604	0.758767047410585	0.631807907715127	0.911238091840668	0.00312778190584394
ZNF493	0.0329525286355449	0.717454839233658	0.555874645297119	0.926002743054886	0.010757716586043
ZNF506	0.014720427360828	0.544360934551036	0.377230621392654	0.785537573729554	0.00115425328848662
ZNF507	0.0264153148961506	0.366144960071997	0.188531276659002	0.711086956826817	0.00300964565145293
ZNF510	0.0419839601405275	0.326803907699241	0.150260976631608	0.710768667165898	0.00478483995537631
ZNF518A	0.00145313481900367	0.455245093330488	0.279705273973652	0.740951688386852	0.00154358280731007
ZNF544	0.00175476688972265	2.3713244924399	1.18891780218722	4.72966241913489	0.0142376744314169
ZNF609	0.0312144055200161	0.474843277432926	0.296700610236611	0.759944975992571	0.00190878787600828
ZNF614	0.00375439967080338	0.430930138350055	0.243473461857163	0.762714682421288	0.00385445832783044
ZNF623	0.0140752996247584	0.623444442410042	0.392286769092907	0.990813362558028	0.0456072762374963
ZNF669	0.0325641970151644	0.398461253319806	0.216620219869453	0.732948062248645	0.00308564505023027
ZNF696	9.15525594238353e-05	0.706454674984319	0.578897233816909	0.86211883327991	0.000625730959991791
ZNF711	2.58670692485641e-05	0.736393094796695	0.637296528425572	0.850898703942311	3.33115818820295e-05
ZNF74	0.00164394947750512	0.688239401717239	0.517279641863759	0.91570097823579	0.0103347639802559
ZNF780B	0.0482649648573817	0.780195301221834	0.660411689256603	0.921704927321655	0.00351540340383749
ZNF79	0.0237519062525461	0.282100945162065	0.118089181398675	0.673905452800635	0.0043962194885098
ZNF804A	0.00258612178444062	0.751816963244874	0.609326079599037	0.927629335338295	0.00779935322989487
ZNF81	0.00364874261927628	0.815385911480306	0.669376671464277	0.993243734034209	0.0426314324720725
ZSCAN32	0.00574394128185296	0.303875858452342	0.100864141014042	0.915494212529823	0.0342705234644887
ZSCAN9	0.00721241535842709	0.615367781605747	0.420379090907575	0.900800051260481	0.0125140902077371
ZWINT	0.00365314479144652	1.66550773213316	1.21318087088175	2.28648182012568	0.00160382651169649
