# Supplementary material for: The pro-invasive factor COL6A2 serves as a novel prognostic marker of glioma
Source: Front Oncol. 2022 Nov 25;12:897042. doi: 10.3389/fonc.2022.897042 (PMC9732579; doi:10.3389/fonc.2022.897042)
Supplement: Supplementary file 6 [file Table_3.xls]

Depmap ID	CancerType	COL6A2
ACH-000025	CH157MN	8.69769738
ACH-000027	GOS3	8.903309473
ACH-000036	U343	9.757239981
ACH-000040	U118MG	9.215994006
ACH-000055	D283MED	0.344828497
ACH-000067	HS683	9.417831423
ACH-000075	U87MG	8.586539586
ACH-000095	D341	0.731183242
ACH-000098	GAMG	8.145269857
ACH-000102	GMS10	7.929021639
ACH-000126	KG1C	8.355439197
ACH-000128	LN319	6.587815013
ACH-000137	8MGBA	6.933100475
ACH-000152	M059K	6.824258697
ACH-000200	NMCG1	6.795585145
ACH-000208	U178	9.982851009
ACH-000211	DAOY	8.846461974
ACH-000215	LN382	9.477151114
ACH-000231	KALS1	8.318090838
ACH-000232	U251MG	7.767522386
ACH-000244	DKMG	11.2285181
ACH-000269	AM38	3.943921327
ACH-000273	SF539	8.186906575
ACH-000283	A1207	5.28798935
ACH-000289	SNU466	6.683977107
ACH-000323	42MGBA	10.36566629
ACH-000328	LN215	6.335926241
ACH-000329	CCFSTTG1	10.9464677
ACH-000368	SNU1105	9.610138984
ACH-000370	SNU626	6.915640403
ACH-000376	SF295	7.748394142
ACH-000389	H4	7.320484678
ACH-000437	SW1088	9.019952052
ACH-000445	KNS60	9.197978392
ACH-000455	LN428	4.088311236
ACH-000464	CAS1	9.601455106
ACH-000469	YH13	9.567556856
ACH-000479	KNS81	9.201731867
ACH-000504	SNB75	9.754286254
ACH-000543	SNU489	10.02707662
ACH-000558	A172	7.902133891
ACH-000570	YKG1	7.873321063
ACH-000571	T98G	8.153450698
ACH-000591	LN235	9.115537906
ACH-000592	TM31	5.564987801
ACH-000595	LN229	7.962144105
ACH-000609	SF126	8.805776111
ACH-000622	KNS42	6.643278996
ACH-000623	SNU201	8.357508019
ACH-000629	IOMMLEE	1.137503524
ACH-000631	KS1	8.611836316
ACH-000634	LN340	9.331499215
ACH-000655	SF268	6.503189699
ACH-000673	LN443	9.285517815
ACH-000676	LN464	2.375734539
ACH-000738	GB1	4.969012308
ACH-000756	GI1	9.513214371
ACH-000760	LNZ308	3.311793718
ACH-000776	ONS76	6.473624583
ACH-000807	SNU738	5.499845887
ACH-000819	LN18	7.61603416
ACH-000863	DBTRG05MG	7.978939213
ACH-000883	SW1783	9.376255649
ACH-000887	SF172	1.15704371
ACH-001016	BECKER	4.805292456
ACH-001053	D425	2.160274831
ACH-001054	D458	0.189033824
ACH-001067	F5	4.383358695
ACH-001172	U251MGDM	5.955359305
ACH-001201	SUMB002	1.937344392
ACH-001232	UW228	8.812241495
ACH-001329	ANGMCSS	8.493535259
ACH-001605	NO10	9.630048656
ACH-001608	NP2	6.098032083
ACH-001609	NP3	8.300215263
ACH-001610	NP5	10.11842202
ACH-001611	NP8	0.704871964
ACH-001622	ONDA7	6.315602457
ACH-001623	ONDA8	8.125103458
ACH-001624	ONDA9	4.350497247
ACH-001670	TASK1	0.86393845
ACH-001711	PFSK1	6.179311989
ACH-002680	170MGBA	8.341229699
